# Supplementary material for: N,N′-Bis(2-chloro­benz­yl)-N′′-(dichloro­acet­yl)phospho­ric triamide
Source: Acta Crystallogr Sect E Struct Rep Online. 2011 Jan 12;67(Pt 2):o333. doi: 10.1107/S1600536811000845 (PMC3051657; doi:10.1107/S1600536811000845)
Supplement: Supplementary file 1 [file e-67-0o333-sup1.cif]

##############################################################################
###                                                                        ###
###        Electronic paper (Acta Crystallographica Section E)             ###
###                                                                        ###
##############################################################################
#                                                                            #
# This CIF contains the data in a paper accepted for publication in Acta     #
# Crystallographica Section E. It conforms to the requirements of Notes      #
# for Authors for Section E, and has been peer reviewed under the auspices   #
# of the IUCr Commission on Journals.                                        #
#                                                                            #
# Full details of the Crystallographic Information File format               #
# are given in the paper "The Crystallographic Information File (CIF):       #
# a New Standard Archive File for Crystallography" by S. R. Hall, F. H.      #
# Allen and I. D. Brown [Acta Cryst. (1991), A47, 655-685].                  #
#                                                                            #
# The current version of the core CIF dictionary is obtainable from          #
# ftp://ftp.iucr.org/pub/cif_core.dic. The current version number is 2.4.    #
#                                                                            #
# Software is freely available for graphical display of the structure(s) in  #
# this CIF.  For information consult the CIF home page http://www.iucr.org/  #
# cif/home.html                                                              #
#                                                                            #
# This file may be used for bona fide research purposes within the           #
# scientific community so long as proper attribution is given to the journal # 
# article from which it was obtained.                                        #
#                                                                            #
##############################################################################
                                             
data_I
_audit_creation_method
;
CrysAlisPro, Oxford Diffraction Ltd.,
Version 1.171.34.36 (release 02-08-2010 CrysAlis171 .NET)
(compiled Aug  2 2010,13:00:58)
;
_chemical_name_systematic
;
<i>N</i>,<i>N</i>'-Bis(2-chlorobenzyl)-<i>N</i>''-(dichloroacetyl)phosphoric
triamide
;
_chemical_name_common     ?
_chemical_formula_moiety     'C16 H16 Cl4 N3 O2 P'
_chemical_formula_sum     'C16 H16 Cl4 N3 O2 P'
_chemical_formula_iupac     'C16 H16 Cl4 N3 O2 P'
_chemical_formula_weight     455.09
_chemical_melting_point     ?
_symmetry_cell_setting     triclinic
_symmetry_space_group_name_H-M     'P -1'
_symmetry_space_group_name_Hall     '-P 1'
loop_
    _symmetry_equiv_pos_as_xyz
    'x, y, z'
    '-x, -y, -z'
_cell_length_a     9.9010(10)
_cell_length_b     10.1790(10)
_cell_length_c     12.013(2)
_cell_angle_alpha     90.403(5)
_cell_angle_beta     112.851(6)
_cell_angle_gamma     114.084(6)
_cell_volume     998.7(2)
_cell_formula_units_Z     2
_cell_measurement_reflns_used     2802
_cell_measurement_theta_min     3.4765
_cell_measurement_theta_max     29.0003
_cell_measurement_temperature     295(2)
_exptl_crystal_description     prism
_exptl_crystal_colour     colourless
_exptl_crystal_size_max     0.221
_exptl_crystal_size_mid     0.122
_exptl_crystal_size_min     0.105
_exptl_crystal_density_diffrn     1.513
_exptl_crystal_density_meas     ?
_exptl_crystal_density_method     'not measured'
_exptl_crystal_F_000     464
_exptl_absorpt_coefficient_mu     0.689
_exptl_absorpt_correction_type     multi-scan
_exptl_absorpt_process_details     '(CrysAlis PRO; Oxford Diffraction, 2009)'
_exptl_absorpt_correction_T_min     0.97812
_exptl_absorpt_correction_T_max     1.00000
_diffrn_ambient_temperature     295(2)
_diffrn_radiation_type     MoK\a
_diffrn_radiation_wavelength     0.71073
_diffrn_radiation_source     'Enhance (Mo) X-ray Source'
_diffrn_radiation_monochromator     graphite
_diffrn_measurement_device_type
                                  'Oxford Diffraction Xcalibur Sapphire3 Gemini'
_diffrn_measurement_method     \w
_diffrn_detector_area_resol_mean     16.3280
_diffrn_reflns_number     6193
_diffrn_reflns_av_R_equivalents     0.0182
_diffrn_reflns_av_sigmaI/netI     0.0350
_diffrn_reflns_theta_min     3.48
_diffrn_reflns_theta_max     25.00
_diffrn_reflns_theta_full     25.00
_diffrn_measured_fraction_theta_max     0.998
_diffrn_measured_fraction_theta_full     0.998
_diffrn_reflns_limit_h_min     -11
_diffrn_reflns_limit_h_max     9
_diffrn_reflns_limit_k_min     -11
_diffrn_reflns_limit_k_max     12
_diffrn_reflns_limit_l_min     -14
_diffrn_reflns_limit_l_max     13
_diffrn_standards_number     ?
_diffrn_standards_interval_count     ?
_diffrn_standards_interval_time     ?
_diffrn_standards_decay_%     ?
_refine_special_details
;
Refinement of <i>F</i>^2^ against ALL reflections. The weighted <i>R</i>-factor
<i>wR</i> and goodness of fit <i>S</i> are based on <i>F</i>^2^, conventional
<i>R</i>-factors <i>R</i> are based on <i>F</i>, with <i>F</i> set to zero for
negative <i>F</i>^2^. The threshold expression of <i>F</i>^2^ >
\s(<i>F</i>^2^) is used only for calculating <i>R</i>-factors(gt) <i>etc</i>.
and is not relevant to the choice of reflections for refinement.
<i>R</i>-factors based on <i>F</i>^2^ are statistically about twice as large
as those based on <i>F</i>, and <i>R</i>- factors based on ALL data will be
even larger.
;
_reflns_number_total     3510
_reflns_number_gt     2786
_reflns_threshold_expression     I>2sigma(I)
_refine_ls_structure_factor_coef     Fsqd
_refine_ls_matrix_type     full
_refine_ls_R_factor_all     0.0769
_refine_ls_R_factor_gt     0.0608
_refine_ls_wR_factor_gt     0.1437
_refine_ls_wR_factor_ref     0.1559
_refine_ls_goodness_of_fit_ref     1.021
_refine_ls_restrained_S_all     1.021
_refine_ls_number_reflns     3510
_refine_ls_number_parameters     235
_refine_ls_number_restraints     0
_refine_ls_hydrogen_treatment     constr
_refine_ls_weighting_scheme     calc
_refine_ls_weighting_details
         'calc w=1/[\s^2^(Fo^2^)+(0.0618P)^2^+1.5174P] where P=(Fo^2^+2Fc^2^)/3'
_atom_sites_solution_hydrogens     geom
_atom_sites_solution_primary     direct
_atom_sites_solution_secondary     difmap
_refine_ls_shift/su_max     0.000
_refine_ls_shift/su_mean     0.000
_refine_diff_density_max     0.955
_refine_diff_density_min     -0.653
_refine_ls_extinction_method     none
_refine_ls_extinction_coef     ?
loop_
    _atom_type_symbol
    _atom_type_description
    _atom_type_scat_dispersion_real
    _atom_type_scat_dispersion_imag
    _atom_type_scat_source
    'C' 'C' 0.0033 0.0016
                         'International Tables Vol C Tables 4.2.6.8 and 6.1.1.4'
    'H' 'H' 0.0000 0.0000
                         'International Tables Vol C Tables 4.2.6.8 and 6.1.1.4'
    'N' 'N' 0.0061 0.0033
                         'International Tables Vol C Tables 4.2.6.8 and 6.1.1.4'
    'O' 'O' 0.0106 0.0060
                         'International Tables Vol C Tables 4.2.6.8 and 6.1.1.4'
    'P' 'P' 0.1023 0.0942
                         'International Tables Vol C Tables 4.2.6.8 and 6.1.1.4'
    'Cl' 'Cl' 0.1484 0.1585
                         'International Tables Vol C Tables 4.2.6.8 and 6.1.1.4'
_computing_data_collection     'CrysAlis PRO (Oxford Diffraction, 2009)'
_computing_cell_refinement     'CrysAlis PRO (Oxford Diffraction, 2009)'
_computing_data_reduction     'CrysAlis PRO (Oxford Diffraction, 2009)'
_computing_structure_solution     'SIR92 (Altomare <i>et al.</i>, 1993)'
_computing_structure_refinement     'SHELXL97 (Sheldrick, 2008)'
_computing_molecular_graphics     '<i>Mercury</i> (Macrae <i>et al.</i>, 2008)'
_computing_publication_material
                            'SHELXL97 (Sheldrick, 2008) and PLATON (Spek, 2009)'
loop_
    _atom_site_type_symbol
    _atom_site_label
    _atom_site_fract_x
    _atom_site_fract_y
    _atom_site_fract_z
    _atom_site_U_iso_or_equiv
    _atom_site_adp_type
    _atom_site_calc_flag
    _atom_site_refinement_flags
    _atom_site_occupancy
    _atom_site_disorder_assembly
    _atom_site_disorder_group
    P P 0.84901(11) 0.52095(11) 0.59850(8) 0.0398(3) Uani d . 1 . .
    Cl Cl1 0.4017(2) 0.3402(3) 0.12756(12) 0.1300(8) Uani d . 1 . .
    Cl Cl2 0.5672(2) 0.16627(16) 0.23126(18) 0.1108(6) Uani d . 1 . .
    Cl Cl3 0.65788(18) 0.91760(16) 0.50769(15) 0.0893(5) Uani d . 1 . .
    Cl Cl4 0.77087(18) 0.44836(16) 1.03178(11) 0.0804(4) Uani d . 1 . .
    O O1 1.0238(3) 0.5568(3) 0.6484(2) 0.0543(7) Uani d . 1 . .
    O O2 0.5072(3) 0.4115(4) 0.3908(3) 0.0670(9) Uani d . 1 . .
    N N1 0.7379(4) 0.4006(4) 0.6531(3) 0.0496(8) Uani d . 1 . .
    H H1 0.6627 0.3184 0.6048 0.059 Uiso calc R 1 . .
    N N2 0.7656(3) 0.4413(3) 0.4495(3) 0.0427(7) Uani d . 1 . .
    H H2 0.8279 0.4239 0.4240 0.051 Uiso calc R 1 . .
    N N3 0.8251(4) 0.6669(3) 0.6149(3) 0.0481(8) Uani d . 1 . .
    H H3 0.7538 0.6631 0.6405 0.058 Uiso calc R 1 . .
    C C1 0.5775(5) 0.3419(5) 0.2368(4) 0.0512(10) Uani d . 1 . .
    H H1A 0.6696 0.4058 0.2197 0.061 Uiso calc R 1 . .
    C C2 0.6105(4) 0.4020(4) 0.3661(3) 0.0423(8) Uani d . 1 . .
    C C3 0.9204(5) 0.8049(5) 0.5877(4) 0.0611(11) Uani d . 1 . .
    H H3A 1.0292 0.8142 0.6081 0.073 Uiso calc R 1 . .
    H H3B 0.9319 0.8859 0.6395 0.073 Uiso calc R 1 . .
    C C4 0.8437(5) 0.8158(4) 0.4545(4) 0.0524(10) Uani d . 1 . .
    C C5 0.7214(5) 0.8603(4) 0.4084(4) 0.0560(10) Uani d . 1 . .
    C C6 0.6453(6) 0.8610(5) 0.2847(5) 0.0741(14) Uani d . 1 . .
    H H6 0.5635 0.8919 0.2570 0.089 Uiso calc R 1 . .
    C C7 0.6907(8) 0.8161(6) 0.2034(5) 0.0846(16) Uani d . 1 . .
    H H7 0.6393 0.8155 0.1199 0.102 Uiso calc R 1 . .
    C C8 0.8110(8) 0.7727(6) 0.2449(5) 0.0837(16) Uani d . 1 . .
    H H8 0.8424 0.7428 0.1897 0.100 Uiso calc R 1 . .
    C C9 0.8878(6) 0.7724(5) 0.3692(5) 0.0678(12) Uani d . 1 . .
    H H9 0.9705 0.7425 0.3960 0.081 Uiso calc R 1 . .
    C C10 0.7581(5) 0.4233(5) 0.7789(4) 0.0513(10) Uani d . 1 . .
    H H10A 0.6585 0.4211 0.7776 0.062 Uiso calc R 1 . .
    H H10B 0.8462 0.5203 0.8215 0.062 Uiso calc R 1 . .
    C C11 0.7950(4) 0.3128(4) 0.8509(3) 0.0458(9) Uani d . 1 . .
    C C12 0.8030(5) 0.3159(5) 0.9693(4) 0.0571(11) Uani d . 1 . .
    C C13 0.8391(6) 0.2189(6) 1.0401(5) 0.0745(14) Uani d . 1 . .
    H H13 0.8461 0.2247 1.1196 0.089 Uiso calc R 1 . .
    C C14 0.8644(7) 0.1145(7) 0.9923(6) 0.0904(17) Uani d . 1 . .
    H H14 0.8875 0.0476 1.0391 0.108 Uiso calc R 1 . .
    C C15 0.8562(7) 0.1062(6) 0.8740(6) 0.0893(17) Uani d . 1 . .
    H H15 0.8733 0.0343 0.8414 0.107 Uiso calc R 1 . .
    C C16 0.8225(6) 0.2060(5) 0.8060(5) 0.0657(12) Uani d . 1 . .
    H H16 0.8182 0.2013 0.7273 0.079 Uiso calc R 1 . .
loop_
    _atom_site_aniso_label
    _atom_site_aniso_U_11
    _atom_site_aniso_U_22
    _atom_site_aniso_U_33
    _atom_site_aniso_U_12
    _atom_site_aniso_U_13
    _atom_site_aniso_U_23
    P 0.0347(5) 0.0643(6) 0.0311(5) 0.0268(5) 0.0192(4) 0.0135(4)
    Cl1 0.1450(15) 0.226(2) 0.0426(7) 0.1471(16) -0.0041(8) -0.0079(9)
    Cl2 0.1193(13) 0.0728(9) 0.1247(14) 0.0485(9) 0.0318(11) -0.0113(9)
    Cl3 0.0902(10) 0.0832(9) 0.1143(12) 0.0446(8) 0.0567(9) 0.0103(8)
    Cl4 0.1089(10) 0.1091(10) 0.0488(7) 0.0593(9) 0.0469(7) 0.0242(6)
    O1 0.0390(14) 0.097(2) 0.0371(14) 0.0384(15) 0.0170(12) 0.0138(14)
    O2 0.0404(15) 0.119(3) 0.0490(17) 0.0405(17) 0.0219(13) 0.0053(16)
    N1 0.0538(19) 0.060(2) 0.0360(17) 0.0223(16) 0.0241(15) 0.0118(14)
    N2 0.0367(16) 0.069(2) 0.0332(16) 0.0281(15) 0.0206(13) 0.0093(14)
    N3 0.0443(17) 0.062(2) 0.0473(19) 0.0251(16) 0.0272(15) 0.0121(15)
    C1 0.050(2) 0.064(2) 0.041(2) 0.029(2) 0.0177(18) 0.0055(18)
    C2 0.0390(19) 0.060(2) 0.0346(19) 0.0248(18) 0.0187(16) 0.0131(16)
    C3 0.050(2) 0.058(3) 0.061(3) 0.018(2) 0.017(2) 0.008(2)
    C4 0.048(2) 0.045(2) 0.060(3) 0.0138(18) 0.025(2) 0.0131(18)
    C5 0.052(2) 0.047(2) 0.065(3) 0.0174(19) 0.027(2) 0.012(2)
    C6 0.062(3) 0.059(3) 0.084(4) 0.024(2) 0.018(3) 0.022(3)
    C7 0.089(4) 0.073(3) 0.067(3) 0.019(3) 0.029(3) 0.016(3)
    C8 0.103(4) 0.075(3) 0.078(4) 0.024(3) 0.058(3) 0.013(3)
    C9 0.069(3) 0.062(3) 0.086(4) 0.029(2) 0.046(3) 0.021(2)
    C10 0.058(2) 0.068(3) 0.041(2) 0.031(2) 0.0303(19) 0.0182(19)
    C11 0.039(2) 0.059(2) 0.041(2) 0.0201(18) 0.0203(17) 0.0160(17)
    C12 0.050(2) 0.075(3) 0.047(2) 0.027(2) 0.0222(19) 0.021(2)
    C13 0.070(3) 0.092(4) 0.059(3) 0.034(3) 0.027(2) 0.038(3)
    C14 0.095(4) 0.097(4) 0.090(4) 0.056(4) 0.036(3) 0.053(3)
    C15 0.097(4) 0.088(4) 0.112(5) 0.059(3) 0.053(4) 0.046(3)
    C16 0.069(3) 0.077(3) 0.066(3) 0.038(3) 0.038(2) 0.022(2)
_geom_special_details
;
All e.s.d.'s (except the e.s.d. in the dihedral angle between two l.s. planes)
are estimated using the full covariance matrix. The cell e.s.d.'s are taken
into account individually in the estimation of e.s.d.'s in distances, angles
and torsion angles; correlations between e.s.d.'s in cell parameters are only
used when they are defined by crystal symmetry. An approximate (isotropic)
treatment of cell e.s.d.'s is used for estimating e.s.d.'s involving l.s.
planes.
;
loop_
    _geom_bond_atom_site_label_1
    _geom_bond_atom_site_label_2
    _geom_bond_site_symmetry_2
    _geom_bond_distance
    _geom_bond_publ_flag
    P O1 . 1.471(3) ?
    P N1 . 1.616(3) ?
    P N3 . 1.619(3) ?
    P N2 . 1.682(3) ?
    Cl1 C1 . 1.718(4) ?
    Cl2 C1 . 1.748(4) ?
    Cl3 C5 . 1.741(5) ?
    Cl4 C12 . 1.733(5) ?
    O2 C2 . 1.208(4) ?
    N1 C10 . 1.450(5) ?
    N1 H1 . 0.8600 ?
    N2 C2 . 1.349(4) ?
    N2 H2 . 0.8600 ?
    N3 C3 . 1.461(5) ?
    N3 H3 . 0.8600 ?
    C1 C2 . 1.525(5) ?
    C1 H1A . 0.9800 ?
    C3 C4 . 1.509(6) ?
    C3 H3A . 0.9700 ?
    C3 H3B . 0.9700 ?
    C4 C5 . 1.381(6) ?
    C4 C9 . 1.392(6) ?
    C5 C6 . 1.382(7) ?
    C6 C7 . 1.367(8) ?
    C6 H6 . 0.9300 ?
    C7 C8 . 1.354(8) ?
    C7 H7 . 0.9300 ?
    C8 C9 . 1.388(7) ?
    C8 H8 . 0.9300 ?
    C9 H9 . 0.9300 ?
    C10 C11 . 1.500(5) ?
    C10 H10A . 0.9700 ?
    C10 H10B . 0.9700 ?
    C11 C16 . 1.376(6) ?
    C11 C12 . 1.394(5) ?
    C12 C13 . 1.375(6) ?
    C13 C14 . 1.358(8) ?
    C13 H13 . 0.9300 ?
    C14 C15 . 1.392(8) ?
    C14 H14 . 0.9300 ?
    C15 C16 . 1.373(7) ?
    C15 H15 . 0.9300 ?
    C16 H16 . 0.9300 ?
loop_
    _geom_angle_atom_site_label_1
    _geom_angle_atom_site_label_2
    _geom_angle_atom_site_label_3
    _geom_angle_site_symmetry_1
    _geom_angle_site_symmetry_3
    _geom_angle
    _geom_angle_publ_flag
    O1 P N1 . . 117.84(17) ?
    O1 P N3 . . 110.86(18) ?
    N1 P N3 . . 106.48(17) ?
    O1 P N2 . . 106.38(15) ?
    N1 P N2 . . 103.08(16) ?
    N3 P N2 . . 112.03(16) ?
    C10 N1 P . . 123.7(3) ?
    C10 N1 H1 . . 118.2 ?
    P N1 H1 . . 118.2 ?
    C2 N2 P . . 126.3(2) ?
    C2 N2 H2 . . 116.9 ?
    P N2 H2 . . 116.9 ?
    C3 N3 P . . 122.2(3) ?
    C3 N3 H3 . . 118.9 ?
    P N3 H3 . . 118.9 ?
    C2 C1 Cl1 . . 111.5(3) ?
    C2 C1 Cl2 . . 109.2(3) ?
    Cl1 C1 Cl2 . . 111.2(2) ?
    C2 C1 H1A . . 108.3 ?
    Cl1 C1 H1A . . 108.3 ?
    Cl2 C1 H1A . . 108.3 ?
    O2 C2 N2 . . 123.9(3) ?
    O2 C2 C1 . . 123.1(3) ?
    N2 C2 C1 . . 113.0(3) ?
    N3 C3 C4 . . 113.0(3) ?
    N3 C3 H3A . . 109.0 ?
    C4 C3 H3A . . 109.0 ?
    N3 C3 H3B . . 109.0 ?
    C4 C3 H3B . . 109.0 ?
    H3A C3 H3B . . 107.8 ?
    C5 C4 C9 . . 116.2(4) ?
    C5 C4 C3 . . 123.2(4) ?
    C9 C4 C3 . . 120.5(4) ?
    C4 C5 C6 . . 122.5(4) ?
    C4 C5 Cl3 . . 119.7(4) ?
    C6 C5 Cl3 . . 117.8(4) ?
    C7 C6 C5 . . 119.7(5) ?
    C7 C6 H6 . . 120.1 ?
    C5 C6 H6 . . 120.1 ?
    C8 C7 C6 . . 119.7(5) ?
    C8 C7 H7 . . 120.2 ?
    C6 C7 H7 . . 120.2 ?
    C7 C8 C9 . . 120.7(5) ?
    C7 C8 H8 . . 119.7 ?
    C9 C8 H8 . . 119.7 ?
    C4 C9 C8 . . 121.3(5) ?
    C4 C9 H9 . . 119.3 ?
    C8 C9 H9 . . 119.3 ?
    N1 C10 C11 . . 114.6(3) ?
    N1 C10 H10A . . 108.6 ?
    C11 C10 H10A . . 108.6 ?
    N1 C10 H10B . . 108.6 ?
    C11 C10 H10B . . 108.6 ?
    H10A C10 H10B . . 107.6 ?
    C16 C11 C12 . . 117.0(4) ?
    C16 C11 C10 . . 123.2(4) ?
    C12 C11 C10 . . 119.7(4) ?
    C13 C12 C11 . . 122.2(5) ?
    C13 C12 Cl4 . . 118.4(4) ?
    C11 C12 Cl4 . . 119.4(3) ?
    C12 C13 C14 . . 119.0(5) ?
    C12 C13 H13 . . 120.5 ?
    C14 C13 H13 . . 120.5 ?
    C15 C14 C13 . . 120.8(5) ?
    C15 C14 H14 . . 119.6 ?
    C13 C14 H14 . . 119.6 ?
    C14 C15 C16 . . 118.9(5) ?
    C14 C15 H15 . . 120.6 ?
    C16 C15 H15 . . 120.6 ?
    C11 C16 C15 . . 122.0(5) ?
    C11 C16 H16 . . 119.0 ?
    C15 C16 H16 . . 119.0 ?
loop_
    _geom_torsion_atom_site_label_1
    _geom_torsion_atom_site_label_2
    _geom_torsion_atom_site_label_3
    _geom_torsion_atom_site_label_4
    _geom_torsion_site_symmetry_1
    _geom_torsion_site_symmetry_2
    _geom_torsion_site_symmetry_3
    _geom_torsion_site_symmetry_4
    _geom_torsion
    _geom_torsion_publ_flag
    O1 P N1 C10 . . . . 66.5(4) ?
    N3 P N1 C10 . . . . -58.7(3) ?
    N2 P N1 C10 . . . . -176.8(3) ?
    O1 P N2 C2 . . . . -174.1(3) ?
    N1 P N2 C2 . . . . 61.3(4) ?
    N3 P N2 C2 . . . . -52.8(4) ?
    O1 P N3 C3 . . . . 44.0(3) ?
    N1 P N3 C3 . . . . 173.4(3) ?
    N2 P N3 C3 . . . . -74.6(3) ?
    P N2 C2 O2 . . . . -4.7(6) ?
    P N2 C2 C1 . . . . 176.0(3) ?
    Cl1 C1 C2 O2 . . . . 17.2(5) ?
    Cl2 C1 C2 O2 . . . . -106.1(4) ?
    Cl1 C1 C2 N2 . . . . -163.5(3) ?
    Cl2 C1 C2 N2 . . . . 73.2(4) ?
    P N3 C3 C4 . . . . 87.6(4) ?
    N3 C3 C4 C5 . . . . 83.3(5) ?
    N3 C3 C4 C9 . . . . -93.0(5) ?
    C9 C4 C5 C6 . . . . 0.5(6) ?
    C3 C4 C5 C6 . . . . -175.9(4) ?
    C9 C4 C5 Cl3 . . . . -179.7(3) ?
    C3 C4 C5 Cl3 . . . . 3.9(5) ?
    C4 C5 C6 C7 . . . . 0.1(7) ?
    Cl3 C5 C6 C7 . . . . -179.6(4) ?
    C5 C6 C7 C8 . . . . -0.6(8) ?
    C6 C7 C8 C9 . . . . 0.4(8) ?
    C5 C4 C9 C8 . . . . -0.7(6) ?
    C3 C4 C9 C8 . . . . 175.8(4) ?
    C7 C8 C9 C4 . . . . 0.3(8) ?
    P N1 C10 C11 . . . . -121.2(3) ?
    N1 C10 C11 C16 . . . . 5.6(6) ?
    N1 C10 C11 C12 . . . . -174.5(4) ?
    C16 C11 C12 C13 . . . . 1.0(6) ?
    C10 C11 C12 C13 . . . . -178.9(4) ?
    C16 C11 C12 Cl4 . . . . 179.6(3) ?
    C10 C11 C12 Cl4 . . . . -0.3(5) ?
    C11 C12 C13 C14 . . . . -1.4(7) ?
    Cl4 C12 C13 C14 . . . . 179.9(4) ?
    C12 C13 C14 C15 . . . . 0.8(9) ?
    C13 C14 C15 C16 . . . . 0.2(9) ?
    C12 C11 C16 C15 . . . . 0.1(7) ?
    C10 C11 C16 C15 . . . . 180.0(5) ?
    C14 C15 C16 C11 . . . . -0.7(8) ?
loop_
    _geom_hbond_atom_site_label_D
    _geom_hbond_atom_site_label_H
    _geom_hbond_atom_site_label_A
    _geom_hbond_site_symmetry_A
    _geom_hbond_distance_DH
    _geom_hbond_distance_HA
    _geom_hbond_distance_DA
    _geom_hbond_angle_DHA
    N2 H2 O1 2_766 0.86 1.93 2.756(4) 162
    N3 H3 O2 2_666 0.86 2.24 3.024(4) 151
data_global
_journal_date_recd_electronic     2010-12-09
_journal_date_accepted     2011-01-06
_journal_name_full     'Acta Crystallographica, Section E'
_journal_year     2011
_journal_volume     67
_journal_issue      2
_journal_page_first     o1
_journal_page_last     o0
_journal_paper_category     QO
_journal_coeditor_code     FI2102
_publ_contact_author_name     'Mehrdad Pourayoubi'
_publ_contact_author_address
;
Department of Chemistry, Ferdowsi University of Mashhad, Mashhad, 91779, Iran
;
_publ_contact_author_email     mehrdad_pourayoubi@yahoo.com
_publ_contact_author_fax     '(+98)-511-8796416'
_publ_contact_author_phone     '(+98)-511-8795457'
_publ_section_title
;
<i>N</i>,<i>N</i>'-Bis(2-chlorobenzyl)-<i>N</i>''-(dichloroacetyl)phosphoric
triamide
;
loop_
    _publ_author_name
    _publ_author_address
    'Mehrdad Pourayoubi'
;
Department of Chemistry, Ferdowsi University of Mashhad, Mashhad 91779, Iran
;
    'Maryam Toghraee'
;
Department of Chemistry, Ferdowsi University of Mashhad, Mashhad 91779, Iran
;
    'Vladimir Divjakovic'
;
Department of Physics, Faculty of Sciences, University of Novi Sad, 21000,
Serbia
;
