# Supplementary material for: N,N′-Bis(2-chloro­benz­yl)-N′′-(dichloro­acet­yl)phospho­ric triamide
Source: Acta Crystallogr Sect E Struct Rep Online. 2011 Jan 12;67(Pt 2):o333. doi: 10.1107/S1600536811000845 (PMC3051657; doi:10.1107/S1600536811000845)
Supplement: Supplementary file 2 [file e-67-0o333-Isup2.hkl]

#
# h,k,l, Fc-squared, Fo-squared, sigma(Fo-squared) and status flag
#
data_I
_shelx_title '    MAR-MT9-FUL in P-1'
_shelx_refln_list_code          4
_shelx_F_calc_maximum      161.14
_exptl_crystal_F_000       464.00
_reflns_d_resolution_high  0.8409
 
loop_
 _symmetry_equiv_pos_as_xyz
 'x, y, z'
 '-x, -y, -z'
 
_cell_length_a     9.9010
_cell_length_b    10.1790
_cell_length_c    12.0130
_cell_angle_alpha  90.403
_cell_angle_beta  112.851
_cell_angle_gamma 114.084
 
_shelx_F_squared_multiplier     1.000
 
loop_
 _refln_index_h
 _refln_index_k
 _refln_index_l
 _refln_F_squared_calc
 _refln_F_squared_meas
 _refln_F_squared_sigma
 _refln_observed_status
   2   0   0     5243.24     4956.54     35.85 o
   3   0   0     2455.36     2703.78     20.78 o
   4   0   0      343.55      312.35      8.39 o
   5   0   0      630.11      721.60     14.75 o
   6   0   0      145.64      137.97      7.00 o
   7   0   0       26.60       35.53      6.42 o
   8   0   0       13.44        5.84      2.64 o
   9   0   0       19.42       23.26      4.02 o
 -10   1   0        0.53        2.38      2.49 o
  -9   1   0       30.57       40.87      5.12 o
  -8   1   0       87.23       80.70      6.40 o
  -7   1   0        9.77        9.72      2.72 o
  -6   1   0        1.04        2.01      1.70 o
  -5   1   0     2498.27     2670.00     30.01 o
  -4   1   0        4.59        9.85      1.37 o
  -3   1   0     3452.01     3587.53     24.34 o
  -2   1   0       57.29       18.22      1.47 o
   1   1   0      157.29      183.90      2.80 o
   2   1   0     1148.71     1217.32     10.94 o
   3   1   0      487.48      390.30      6.72 o
   4   1   0     3240.89     3264.30     26.44 o
   5   1   0        0.36        3.50      1.77 o
   6   1   0       31.70       34.67      3.84 o
   7   1   0       19.54       20.15      3.34 o
   8   1   0       43.43       32.04      4.38 o
   9   1   0        8.98        1.97      2.51 o
 -10   2   0       39.20       55.23      6.04 o
  -9   2   0        7.77       21.04      6.84 o
  -8   2   0        8.50        3.80      2.11 o
  -7   2   0        0.76        3.44      2.14 o
  -6   2   0      579.64      610.83     13.80 o
  -5   2   0       45.60       55.63      3.78 o
  -4   2   0     4541.63     4531.15     30.39 o
  -3   2   0     1792.51     1609.82     15.02 o
  -2   2   0     2098.74     2243.77     15.09 o
  -1   2   0     5621.12     5726.29     32.83 o
   0   2   0       64.05       66.82      2.00 o
   1   2   0     2890.92     3096.57     18.87 o
   2   2   0      109.70      138.74      4.65 o
   3   2   0     1479.79     1475.86     14.51 o
   4   2   0      109.79       81.45      3.55 o
   5   2   0      109.00      110.61      8.07 o
   6   2   0       22.42       10.78      2.67 o
   7   2   0       28.40       16.18      2.92 o
   8   2   0      134.16      137.97     13.77 o
 -10   3   0       65.73       69.86      9.72 o
  -9   3   0       10.79        9.06      5.12 o
  -8   3   0       15.71       12.37      2.52 o
  -7   3   0        4.01        3.29      1.78 o
  -6   3   0      303.80      292.29      9.02 o
  -5   3   0      404.66      381.92      9.94 o
  -4   3   0       91.41       76.42      3.40 o
  -3   3   0     1575.70     1509.46     12.75 o
  -2   3   0      498.73      630.57      7.30 o
  -1   3   0     3893.58     3863.78     16.90 o
   0   3   0     4386.37     4184.92     25.69 o
   1   3   0        9.57       12.89      0.99 o
   2   3   0      639.84      562.88      7.11 o
   3   3   0        5.47       13.40      1.32 o
   4   3   0       12.80        8.83      1.48 o
   5   3   0      472.74      400.99     14.87 o
   6   3   0        6.11        1.27      3.41 o
   7   3   0      173.30      171.84     14.83 o
   8   3   0        7.53       15.84      5.68 o
 -10   4   0        5.25        1.81      3.43 o
  -9   4   0       34.25       19.03      5.43 o
  -8   4   0       16.11        6.90      3.32 o
  -7   4   0        3.49       12.09      4.07 o
  -6   4   0     1234.15     1288.03     18.89 o
  -5   4   0      505.57      505.38      9.68 o
  -4   4   0      141.79      107.33      3.51 o
  -3   4   0     1148.75     1245.50     17.85 o
  -2   4   0     3091.70     3071.45     21.38 o
  -1   4   0     7762.68     7801.76     31.66 o
   0   4   0      947.63     1079.43     10.80 o
   1   4   0      208.94      245.11      6.24 o
   2   4   0      408.88      453.87      6.58 o
   3   4   0      119.92      112.17      3.51 o
   4   4   0        2.71        4.26      1.00 o
   5   4   0       58.14       50.56      7.81 o
   6   4   0        0.02        5.08      3.28 o
   7   4   0       14.19       21.89      6.41 o
 -10   5   0       32.29       43.32      8.04 o
  -9   5   0       16.97       27.47      6.56 o
  -8   5   0        1.88       16.60      5.12 o
  -7   5   0       47.07       40.94      6.79 o
  -6   5   0     1528.15     1454.20     18.75 o
  -5   5   0      590.06      543.32      8.84 o
  -4   5   0      464.27      426.15      5.01 o
  -3   5   0      677.55      627.31      7.86 o
  -2   5   0       88.86       82.55      2.54 o
  -1   5   0      441.82      425.74      5.64 o
   0   5   0       43.85       29.48      2.00 o
   1   5   0       16.26       26.45      1.53 o
   2   5   0       87.45       86.26      3.55 o
   3   5   0      207.51      218.88      6.07 o
   4   5   0      142.92      150.70     12.67 o
   5   5   0        7.20       15.93      5.24 o
   6   5   0        6.52        4.59      3.91 o
 -10   6   0       60.74       79.64     10.71 o
  -9   6   0      110.09       98.80     11.45 o
  -8   6   0      591.70      625.38     26.01 o
  -7   6   0      238.09      228.20     14.80 o
  -6   6   0       15.27       12.19      1.42 o
  -5   6   0     1338.37     1321.45     31.87 o
  -4   6   0      403.32      395.81     25.65 o
  -3   6   0      709.44      771.47     11.67 o
  -2   6   0      412.82      488.85      7.07 o
  -1   6   0       12.48        3.77      0.88 o
   0   6   0       29.16       36.04      2.00 o
   1   6   0       27.07       18.68      1.99 o
   2   6   0        1.80       10.25      4.98 o
   3   6   0       47.21       41.30      5.05 o
   4   6   0       27.67       29.24      4.50 o
   5   6   0        3.09        4.36      3.22 o
   6   6   0        0.23        2.56      2.83 o
 -10   7   0       33.56       31.94      7.45 o
  -9   7   0      117.82      161.69     14.27 o
  -8   7   0      586.92      550.61     24.98 o
  -7   7   0      140.59      134.70     11.65 o
  -6   7   0      579.20      625.72     23.48 o
  -5   7   0      430.62      458.42     13.61 o
  -4   7   0     1086.51     1065.74     12.48 o
  -3   7   0       79.41       99.69      3.52 o
  -2   7   0      197.83      187.50      5.64 o
  -1   7   0       40.48       55.92      3.18 o
   0   7   0        1.64        0.95      0.77 o
   1   7   0       52.88       66.06      3.47 o
   2   7   0       73.61       59.32      5.78 o
   3   7   0        7.21        5.60      3.54 o
   4   7   0       43.35       38.33      8.86 o
   5   7   0       24.06       26.92      4.91 o
 -10   8   0        0.82        0.79      4.08 o
  -9   8   0       53.94       54.69      8.95 o
  -8   8   0        3.82       10.21      3.96 o
  -7   8   0      151.74      171.14     13.50 o
  -6   8   0       38.03       36.30      4.33 o
  -5   8   0       34.47       26.12      3.86 o
  -4   8   0       21.95       23.36      2.00 o
  -3   8   0      148.92      141.70      4.62 o
  -2   8   0       94.07       74.47      3.94 o
  -1   8   0       77.14       46.67      3.20 o
   0   8   0      147.59      164.78      5.83 o
   1   8   0       58.84       58.14      5.56 o
   2   8   0        5.93        6.46      2.50 o
   3   8   0       14.33       13.17      3.39 o
   4   8   0       10.44        6.43      4.49 o
 -10   9   0        1.73        9.30      5.48 o
  -9   9   0       24.90       24.00      6.61 o
  -8   9   0      121.40      154.41     13.91 o
  -7   9   0       41.97       44.61      7.61 o
  -6   9   0        2.59        2.28      2.52 o
  -5   9   0       31.50       31.20      4.14 o
  -4   9   0       37.72       29.72      3.79 o
  -3   9   0       71.32       74.28      3.64 o
  -2   9   0        0.27       -0.06      1.26 o
  -1   9   0      186.76      139.68      5.71 o
   0   9   0        6.41        3.81      2.78 o
   1   9   0        0.15        0.91      3.85 o
   2   9   0       26.89       31.93      4.99 o
  -9  10   0       95.61       94.29     11.98 o
  -8  10   0        0.21        5.29      4.31 o
  -7  10   0       28.10       38.40      5.22 o
  -6  10   0       48.40       63.60      6.18 o
  -5  10   0       24.67       30.27      4.11 o
  -4  10   0       40.46       59.48      5.44 o
  -3  10   0        2.19        9.01      2.18 o
  -2  10   0       42.40       39.64      4.35 o
  -1  10   0        8.66       10.15      2.97 o
   0  10   0        1.38        4.26      8.23 o
   1  10   0       31.81       24.98      6.96 o
  -8  11   0        0.01       16.09      5.88 o
  -7  11   0        0.10        2.73      2.50 o
  -6  11   0        8.66        6.06      4.93 o
  -5  11   0       23.49       19.97      5.26 o
  -4  11   0       20.62       13.35      3.07 o
  -3  11   0       24.40       26.44      4.49 o
  -2  11   0        7.79        5.01      3.58 o
  -1  11   0        0.19        4.43      3.74 o
  -6  12   0        3.32        4.18      2.20 o
  -5  12   0       10.62       26.37      7.11 o
  -4  12   0        0.59       -2.93      3.39 o
   4 -12   1        0.12       -2.71      3.18 o
   5 -12   1        0.05       -1.11      3.53 o
   1 -11   1        1.56        5.95      4.08 o
   2 -11   1       41.10       53.25      7.99 o
   3 -11   1        7.97        8.29      2.70 o
   4 -11   1        0.50       -0.11      1.68 o
   5 -11   1        2.75        6.90      3.14 o
   6 -11   1        2.13       11.93      3.43 o
   7 -11   1        1.47        4.24      3.04 o
   8 -11   1        1.25       -0.31      3.03 o
  -1 -10   1        6.09        2.72      2.38 o
   0 -10   1       48.51       56.62      5.74 o
   1 -10   1        1.84        7.09      2.59 o
   2 -10   1        1.22       -0.03      1.45 o
   3 -10   1       21.61       19.48      2.52 o
   4 -10   1       47.13       36.79      4.40 o
   5 -10   1       72.87       69.97      6.31 o
   6 -10   1       10.22       10.45      3.30 o
   7 -10   1        0.36        3.36      3.71 o
   8 -10   1        1.04       -0.99      3.40 o
   9 -10   1        3.82       17.78      6.45 o
  -3  -9   1       16.60       23.74      4.48 o
  -2  -9   1       30.92       34.55      5.05 o
  -1  -9   1        9.27       20.52      3.84 o
   0  -9   1       58.75       51.37      5.19 o
   1  -9   1        5.06        3.08      1.70 o
   2  -9   1       55.07       46.62      3.32 o
   3  -9   1      221.33      227.89      7.53 o
   4  -9   1       37.79       50.97      6.10 o
   5  -9   1       20.30       21.01      3.64 o
   6  -9   1       49.39       35.88      4.80 o
   7  -9   1       91.86       98.04     10.69 o
   8  -9   1       37.24       31.01      7.30 o
   9  -9   1       25.17        8.26      3.85 o
  -4  -8   1        0.13        5.86      6.08 o
  -3  -8   1        0.08        2.99      2.41 o
  -2  -8   1        9.16       20.92      3.95 o
  -1  -8   1      170.55      191.52     10.23 o
   0  -8   1        6.03        7.71      1.43 o
   1  -8   1      116.11      130.34      5.02 o
   2  -8   1      480.63      422.39      9.10 o
   3  -8   1        1.22        2.63      1.08 o
   4  -8   1       45.68       46.47      2.92 o
   5  -8   1      416.88      381.33     17.87 o
   6  -8   1       51.30       55.69      7.75 o
   7  -8   1        0.39        5.29      4.25 o
   8  -8   1       45.81       62.00      9.24 o
   9  -8   1       50.13       50.39      8.73 o
  10  -8   1        7.94        6.84      4.14 o
  -5  -7   1        0.01        0.18      2.65 o
  -4  -7   1      110.12      125.01     10.30 o
  -3  -7   1       67.26       68.57      6.50 o
  -2  -7   1       57.63       65.04      5.78 o
  -1  -7   1       55.64       38.94      2.33 o
   0  -7   1      519.41      584.07      8.05 o
   1  -7   1        2.24        6.55      1.47 o
   2  -7   1      349.37      316.93      7.23 o
   3  -7   1       31.44       24.19      2.14 o
   4  -7   1       13.05       12.13      1.50 o
   5  -7   1        0.38        3.00      0.91 o
   6  -7   1        5.02        2.94      3.99 o
   7  -7   1       56.17       61.64      8.61 o
   8  -7   1       10.90       17.25      5.74 o
   9  -7   1       15.88       11.45      5.35 o
  10  -7   1       42.40       32.84      7.58 o
  -6  -6   1        0.85       -3.55      6.01 o
  -5  -6   1        8.57       12.57      3.60 o
  -4  -6   1       12.57       14.99      3.63 o
  -3  -6   1      308.99      314.10     12.37 o
  -2  -6   1      325.75      241.94     19.55 o
  -1  -6   1     1009.71      830.09      8.89 o
   0  -6   1        0.00        2.46      0.68 o
   1  -6   1      222.91      237.37      4.96 o
   2  -6   1       75.94       84.13      3.40 o
   3  -6   1      454.31      450.30      9.18 o
   4  -6   1       94.85       61.70      4.17 o
   5  -6   1      242.41      232.38      6.43 o
   6  -6   1      565.35      544.33     11.18 o
   7  -6   1      387.80      467.72     21.42 o
   8  -6   1        0.79        4.55      4.26 o
   9  -6   1       30.25       29.69      7.13 o
  10  -6   1      140.60      159.36     15.56 o
  -7  -5   1        0.00       -3.05      3.75 o
  -6  -5   1       59.99       70.56     10.16 o
  -5  -5   1        2.98        8.05      4.53 o
  -4  -5   1        8.55        9.59      3.88 o
  -3  -5   1       27.48       15.29      1.53 o
  -2  -5   1      298.27      272.51     17.27 o
  -1  -5   1        6.05        5.16      0.67 o
   0  -5   1       54.78       84.56      2.57 o
   1  -5   1      231.74      276.50      4.44 o
   2  -5   1      169.93      158.74      3.31 o
   3  -5   1     1177.87     1123.36     11.78 o
   4  -5   1      113.93       97.30      4.63 o
   5  -5   1      288.10      294.86      7.72 o
   6  -5   1      844.48      878.00     15.51 o
   7  -5   1      114.90       92.51      9.64 o
   8  -5   1       39.46       57.53      8.03 o
   9  -5   1        1.02        6.58      4.55 o
  10  -5   1      118.81      130.65     13.69 o
  -7  -4   1        0.15        1.63      3.94 o
  -6  -4   1        6.08        5.49      4.09 o
  -5  -4   1       27.18       20.27      4.80 o
  -4  -4   1       54.50       40.47      4.04 o
  -3  -4   1      481.51      513.60     18.61 o
  -2  -4   1     2851.30     2860.48    106.25 o
  -1  -4   1      140.19      154.65      5.29 o
   0  -4   1        3.10        2.97      0.63 o
   1  -4   1      468.44      531.03      5.61 o
   2  -4   1       60.18       78.30      2.35 o
   3  -4   1      422.64      525.55      9.58 o
   4  -4   1        0.27        1.85      1.05 o
   5  -4   1       14.33        5.68      1.45 o
   6  -4   1       28.20       30.61      5.50 o
   7  -4   1      712.20      687.50     25.46 o
   8  -4   1        9.36        4.56      3.43 o
   9  -4   1       11.12        6.20      4.22 o
  10  -4   1        6.43       13.27      5.87 o
  -8  -3   1        7.29       11.47      5.02 o
  -7  -3   1       40.80       41.04      7.56 o
  -6  -3   1       84.29      105.15      9.05 o
  -5  -3   1        4.56        2.83      0.90 o
  -4  -3   1       32.51       32.99      1.60 o
  -3  -3   1      343.01      373.66     10.80 o
  -2  -3   1      458.09      414.16     12.48 o
  -1  -3   1     3820.80     3831.14     48.37 o
   0  -3   1     2937.06     3135.97     22.76 o
   1  -3   1     2019.15     1946.24     11.13 o
   2  -3   1     5745.86     5368.05     32.55 o
   3  -3   1      184.65      176.56      8.82 o
   4  -3   1      269.45      294.43      7.61 o
   5  -3   1      395.55      452.25     17.25 o
   6  -3   1       30.30       23.37      4.39 o
   7  -3   1       28.97       33.60      6.06 o
   8  -3   1       41.23       24.11      5.93 o
   9  -3   1       17.16        2.62      3.84 o
  10  -3   1        2.38        6.66      3.91 o
  -9  -2   1       73.21       62.09      9.59 o
  -8  -2   1        1.61        1.61      3.74 o
  -7  -2   1       57.74       51.54      4.70 o
  -6  -2   1     1131.08     1163.45     29.34 o
  -5  -2   1      334.18      329.19      9.53 o
  -4  -2   1      724.02      764.97     10.21 o
  -3  -2   1      978.30      846.67      9.27 o
  -2  -2   1      304.92      237.25      3.47 o
  -1  -2   1     5394.94     5313.60     56.53 o
   0  -2   1     7179.12     7408.85     91.97 o
   1  -2   1     1741.52     1863.55     10.74 o
   2  -2   1      584.42      588.55      9.67 o
   3  -2   1     2062.31     2098.34     22.45 o
   4  -2   1      519.21      489.12     17.81 o
   5  -2   1        0.70        3.53      1.61 o
   6  -2   1       66.99       82.87      5.36 o
   7  -2   1       13.85        8.35      2.85 o
   8  -2   1      125.73      148.03      8.51 o
   9  -2   1        1.34        5.49      4.08 o
  10  -2   1        3.81        1.50      4.05 o
  -9  -1   1       88.98      103.81     11.76 o
  -8  -1   1        1.82       -2.54      1.73 o
  -7  -1   1      384.56      413.56     21.53 o
  -6  -1   1       61.47       51.29      7.11 o
  -5  -1   1        4.58        5.69      1.80 o
  -4  -1   1       39.04       37.39      2.93 o
  -3  -1   1      943.94      972.84     10.19 o
  -2  -1   1    20588.80    20570.42    136.29 o
  -1  -1   1      157.43      193.06      6.11 o
   1  -1   1     1860.76     2160.10     25.77 o
   2  -1   1      406.47      475.64     12.06 o
   3  -1   1      890.88      953.33     11.22 o
   4  -1   1      200.72      188.25      6.76 o
   5  -1   1      207.95      271.87      8.97 o
   6  -1   1       12.30       15.18      2.68 o
   7  -1   1       78.90       89.30      6.36 o
   8  -1   1       76.43       78.05      6.51 o
   9  -1   1       16.65       17.28      3.74 o
 -10   0   1        5.93        1.81      3.34 o
  -9   0   1       45.39       63.65      5.99 o
  -8   0   1       18.42       31.80      4.01 o
  -7   0   1       17.71       14.07      2.76 o
  -6   0   1      305.63      321.76     15.00 o
  -5   0   1       14.44       21.52      2.48 o
  -4   0   1        5.10        0.32      0.91 o
  -3   0   1     3069.80     3032.34     21.34 o
  -2   0   1     1428.43     1352.19     10.60 o
   1   0   1      173.65      240.92      4.82 o
   2   0   1     3554.50     3296.30     28.20 o
   3   0   1       12.46       12.19      1.74 o
   4   0   1      157.91      191.12      7.04 o
   5   0   1      905.05      866.55     17.12 o
   6   0   1      218.47      216.55      9.23 o
   7   0   1       11.24       30.71      4.09 o
   8   0   1       47.11       37.35      5.35 o
   9   0   1       18.02       14.68      3.45 o
 -10   1   1        0.01       -0.42      2.01 o
  -9   1   1       41.36       31.63      4.43 o
  -8   1   1       27.39       28.90      3.92 o
  -7   1   1        6.19        2.07      1.68 o
  -6   1   1     1084.32     1083.34     18.72 o
  -5   1   1       84.64      124.97      5.51 o
  -4   1   1      843.47      831.52      9.11 o
  -3   1   1     1332.26     1182.66     10.94 o
  -2   1   1     8541.45     8794.92     55.44 o
   1   1   1    25967.07    24077.18    158.63 o
   2   1   1       70.33       67.96      4.00 o
   3   1   1     1160.01     1312.31     16.56 o
   4   1   1      176.89      152.03      6.60 o
   5   1   1      577.47      606.63     14.50 o
   6   1   1       28.41       33.92      6.33 o
   7   1   1      100.48       92.26      6.71 o
   8   1   1       46.20       47.48      5.23 o
 -10   2   1       34.95       36.05      4.91 o
  -9   2   1       11.21       15.58      3.19 o
  -8   2   1       25.50       36.68      5.62 o
  -7   2   1        1.06        1.90      1.71 o
  -6   2   1      381.78      301.09     10.34 o
  -5   2   1        0.11        3.10      0.98 o
  -4   2   1      990.61     1180.32     11.71 o
  -3   2   1     1055.38     1092.39     15.44 o
  -2   2   1     1611.50     1711.33     19.96 o
  -1   2   1       91.64       90.04      1.81 o
   0   2   1      144.55      144.76      2.75 o
   1   2   1      658.74      684.35      7.12 o
   2   2   1      451.99      456.02     11.38 o
   3   2   1      223.95      262.79      5.22 o
   4   2   1      162.46      146.62      6.63 o
   5   2   1        0.79        2.74      3.18 o
   6   2   1       18.95       29.37      3.74 o
   7   2   1        8.02       18.85      6.46 o
   8   2   1        5.51       14.38      5.17 o
 -10   3   1       50.24       38.80      4.76 o
  -9   3   1       63.28       96.25      8.79 o
  -8   3   1        7.95       13.86      2.62 o
  -7   3   1       33.50       25.56      3.67 o
  -6   3   1        1.07        1.39      0.96 o
  -5   3   1      975.99      944.69     10.83 o
  -4   3   1     1583.25     1656.55     13.82 o
  -3   3   1     1154.01     1093.94     25.98 o
  -2   3   1      904.73      887.08     17.43 o
  -1   3   1      328.16      356.19      4.20 o
   0   3   1        4.14        4.14      0.74 o
   1   3   1       22.39       19.52      1.19 o
   2   3   1       11.76        3.17      1.01 o
   3   3   1        1.33        0.07      0.85 o
   4   3   1        4.80        0.95      1.27 o
   5   3   1      257.63      230.85      8.80 o
   6   3   1       35.70       34.52      6.72 o
   7   3   1        7.25       12.01      4.26 o
 -11   4   1       27.97       38.76      8.02 o
 -10   4   1        0.66        1.74      2.80 o
  -9   4   1       16.49        7.23      1.90 o
  -8   4   1      145.96      162.20      7.51 o
  -7   4   1      459.50      449.20      8.70 o
  -6   4   1       57.40       58.18      3.38 o
  -5   4   1        5.96       11.66      1.38 o
  -4   4   1       85.12      127.88      8.04 o
  -3   4   1      876.00      820.27     13.18 o
  -2   4   1      256.17      289.44      4.99 o
  -1   4   1      259.92      296.26      4.39 o
   0   4   1      151.78      140.28      3.46 o
   1   4   1      199.07      217.23      4.46 o
   2   4   1       21.57       32.13      1.97 o
   3   4   1       47.90       61.87      5.75 o
   4   4   1      192.87      193.44     12.08 o
   5   4   1       33.63       60.67      8.98 o
   6   4   1       19.63       12.49      4.71 o
   7   4   1        9.30        7.04      4.94 o
 -11   5   1        8.87        5.89      4.24 o
 -10   5   1       66.69       89.35     11.02 o
  -9   5   1        0.30        4.39      3.08 o
  -8   5   1      301.24      364.59     19.13 o
  -7   5   1      165.14      194.41      6.50 o
  -6   5   1       33.97       27.54      2.63 o
  -5   5   1     1175.17     1158.97     28.57 o
  -4   5   1       17.08       27.55      4.18 o
  -3   5   1      373.28      438.91     26.41 o
  -2   5   1       61.05       66.89      2.37 o
  -1   5   1     2429.78     2323.62     15.63 o
   0   5   1       40.84       33.44      1.91 o
   1   5   1        0.73        2.97      0.87 o
   2   5   1       10.86        8.84      2.06 o
   3   5   1       48.14       47.06      3.08 o
   4   5   1      108.38      115.64      8.11 o
   5   5   1       44.19       51.95      5.82 o
   6   5   1        1.11       -3.73      2.49 o
 -11   6   1        0.53       -4.53      4.16 o
 -10   6   1        0.51        4.04      3.91 o
  -9   6   1       53.52       70.48      9.54 o
  -8   6   1      154.61      110.95     10.93 o
  -7   6   1      124.59      113.98     10.29 o
  -6   6   1      192.65      196.79     12.51 o
  -5   6   1      150.67      161.82      7.70 o
  -4   6   1       60.00       50.93      5.77 o
  -3   6   1       18.14       25.36      2.18 o
  -2   6   1      486.12      496.14      7.34 o
  -1   6   1       17.36       10.78      2.11 o
   0   6   1      132.13      171.63      4.50 o
   1   6   1      174.68      204.06      4.28 o
   2   6   1      147.59      136.44      6.72 o
   3   6   1       76.06       92.00      7.25 o
   4   6   1       33.19       33.24      5.39 o
   5   6   1       26.62       34.48      5.34 o
 -11   7   1       17.30       17.64      5.82 o
 -10   7   1       18.53        5.74      5.10 o
  -9   7   1       15.80       21.74      6.22 o
  -8   7   1      141.13      159.67     13.35 o
  -7   7   1      586.03      529.46     22.64 o
  -6   7   1      188.26      173.52     11.54 o
  -5   7   1      123.36      110.89      6.67 o
  -4   7   1      230.46      187.15      6.50 o
  -3   7   1       17.16       23.53      1.52 o
  -2   7   1      356.35      411.48     13.18 o
  -1   7   1      135.73      115.26      4.80 o
   0   7   1       40.68       27.95      3.61 o
   1   7   1      171.41      141.84      5.38 o
   2   7   1        5.69       17.09      3.56 o
   3   7   1       11.52       11.59      7.24 o
   4   7   1       54.65       62.17      6.73 o
 -10   8   1        6.45        7.15      3.57 o
  -9   8   1       74.65       68.85      9.70 o
  -8   8   1       42.58       41.98      7.35 o
  -7   8   1      106.00       68.07      8.47 o
  -6   8   1        2.18        6.72      2.68 o
  -5   8   1      197.14      206.02      9.47 o
  -4   8   1       86.95       70.57      3.31 o
  -3   8   1      185.26      149.31      5.33 o
  -2   8   1        1.18       -0.57      1.14 o
  -1   8   1      300.55      335.17      8.74 o
   0   8   1        0.36        2.41      1.94 o
   1   8   1       11.58        3.81      2.06 o
   2   8   1       11.51       18.54      3.93 o
   3   8   1        1.48        2.37      2.52 o
 -10   9   1        3.23        9.52      5.71 o
  -9   9   1      130.40      130.09     13.38 o
  -8   9   1        4.43       -1.99      3.75 o
  -7   9   1        0.05        1.41      2.18 o
  -6   9   1       21.82       25.63      3.88 o
  -5   9   1        3.98        6.12      2.56 o
  -4   9   1       29.72       33.12      4.03 o
  -3   9   1       76.68       80.68      4.30 o
  -2   9   1       74.60       71.17      4.56 o
  -1   9   1        0.05        1.01      1.29 o
   0   9   1        0.61        2.54      2.07 o
   1   9   1        2.55        1.17      2.31 o
   2   9   1        8.03        6.17      4.78 o
  -9  10   1       65.73       62.35     10.03 o
  -8  10   1        0.09       -0.63      3.38 o
  -7  10   1       79.04       72.01      8.18 o
  -6  10   1        0.71        2.38      2.73 o
  -5  10   1        0.59        1.21      2.39 o
  -4  10   1        7.40       11.76      2.71 o
  -3  10   1        0.79        3.08      4.05 o
  -2  10   1        3.35        6.27      2.16 o
  -1  10   1       39.31       51.08      5.35 o
   0  10   1       11.22       13.24      3.21 o
   1  10   1       13.33       12.96      3.56 o
  -8  11   1       40.55       42.18      7.79 o
  -7  11   1       10.04       13.81      3.63 o
  -6  11   1       22.25       24.76      5.50 o
  -5  11   1        3.12       -0.58      2.43 o
  -4  11   1       62.57       91.47      7.09 o
  -3  11   1        3.04       11.36      4.95 o
  -2  11   1        7.62        6.96      4.25 o
  -1  11   1       21.31       25.62      6.52 o
  -6  12   1        0.14        1.73      1.97 o
  -5  12   1       12.49       11.73      5.19 o
   0 -11   2        0.03        4.42      2.61 o
   1 -11   2        0.31        4.74      3.64 o
   2 -11   2        1.11        6.19      2.93 o
   3 -11   2        2.84        1.25      2.05 o
   4 -11   2       32.42       29.90      4.39 o
   5 -11   2        0.02        5.52      2.61 o
   6 -11   2        3.95        6.01      2.86 o
   7 -11   2       86.04      100.09     11.53 o
  -1 -10   2        9.21        6.32      2.89 o
   0 -10   2       11.77       12.03      3.39 o
   1 -10   2       24.28       32.34      4.07 o
   2 -10   2       14.26       32.09      3.71 o
   3 -10   2       16.81       22.83      2.78 o
   4 -10   2        6.52        8.33      2.53 o
   5 -10   2       11.53       19.14      6.07 o
   6 -10   2        9.55       12.31      5.16 o
   7 -10   2        8.19       17.12      5.06 o
   8 -10   2        6.82        3.64      3.34 o
  -3  -9   2        7.81        3.53      2.56 o
  -2  -9   2        0.26        0.91      2.66 o
  -1  -9   2        2.32        5.20      2.46 o
   0  -9   2       51.37       49.36      4.93 o
   1  -9   2      179.00      177.41     12.46 o
   2  -9   2        1.64        6.65      2.20 o
   3  -9   2        0.52        0.96      1.01 o
   4  -9   2       12.73       22.95      3.62 o
   5  -9   2       32.22       28.92      4.13 o
   6  -9   2      132.97      161.52     16.37 o
   7  -9   2       34.32       23.60      5.95 o
   8  -9   2        0.03        1.69      4.26 o
   9  -9   2        0.29       -2.52      3.52 o
  -4  -8   2       29.05       27.02      4.56 o
  -3  -8   2        0.53        8.04      3.15 o
  -2  -8   2       43.43       42.30      6.11 o
  -1  -8   2        1.17       -1.73      1.94 o
   0  -8   2       15.25       17.29      1.82 o
   1  -8   2       55.14       57.02      3.36 o
   2  -8   2       71.87       56.58      3.90 o
   3  -8   2      157.01      127.49      5.09 o
   4  -8   2      256.22      264.67      7.77 o
   5  -8   2       20.46       21.26      2.47 o
   6  -8   2      113.22      123.69     11.09 o
   7  -8   2      196.25      195.00     14.83 o
   8  -8   2        0.37       -0.86      3.67 o
   9  -8   2        0.08       -2.15      4.28 o
  -5  -7   2        2.29        0.91      2.17 o
  -4  -7   2       55.93       60.08      6.30 o
  -3  -7   2       60.43       49.30      5.35 o
  -2  -7   2        2.77        6.26      2.75 o
  -1  -7   2       10.60       15.51      2.93 o
   0  -7   2      242.33      221.20      4.73 o
   1  -7   2      318.24      340.26      7.56 o
   2  -7   2       15.30       30.60      2.14 o
   3  -7   2      248.36      248.42      6.75 o
   4  -7   2       19.67       19.57      2.29 o
   5  -7   2       46.06       44.90      4.70 o
   6  -7   2      512.36      475.09     21.30 o
   7  -7   2       57.47       95.74     10.47 o
   8  -7   2       69.08       88.52     11.03 o
   9  -7   2       46.88       49.46      8.69 o
  -6  -6   2        6.30       14.67      5.73 o
  -5  -6   2       17.44       18.64      5.92 o
  -4  -6   2       15.77       22.23      5.81 o
  -3  -6   2      443.60      446.01     20.33 o
  -2  -6   2      132.93      156.04     18.95 o
  -1  -6   2      148.56      168.35     14.61 o
   0  -6   2       34.82       56.50      2.29 o
   1  -6   2     2657.99     2725.07     22.90 o
   2  -6   2       81.91       83.29      3.42 o
   3  -6   2      371.28      385.14     10.42 o
   4  -6   2       83.00       90.07      4.65 o
   5  -6   2        0.02        0.74      1.11 o
   6  -6   2       56.61       47.21      7.00 o
   7  -6   2      274.06      218.36     15.24 o
   8  -6   2        1.12        1.31      2.99 o
   9  -6   2        0.52       -1.88      2.87 o
  10  -6   2        9.52       25.96      7.30 o
  -7  -5   2       11.93       13.48      4.83 o
  -6  -5   2       28.66       22.34      6.02 o
  -5  -5   2        0.39        4.95      3.84 o
  -4  -5   2      207.49      187.49     13.50 o
  -3  -5   2        0.59        7.19      3.45 o
  -2  -5   2      189.44      224.15     12.36 o
  -1  -5   2      485.06      381.83      9.00 o
   0  -5   2     1683.54     1559.75     12.43 o
   1  -5   2       20.99       31.11      1.73 o
   2  -5   2      103.30      105.50      2.93 o
   3  -5   2      295.35      304.03     12.36 o
   4  -5   2     1808.33     1798.74     36.08 o
   5  -5   2      352.49      354.38      9.62 o
   6  -5   2        0.14       -0.27      3.35 o
   7  -5   2      147.71      137.89     12.19 o
   8  -5   2       97.44      111.94     11.63 o
   9  -5   2        0.39        8.46      5.03 o
  10  -5   2        6.19        8.57      4.96 o
  -8  -4   2        5.62       12.02      4.60 o
  -7  -4   2        3.53       -4.21      3.93 o
  -6  -4   2        9.80       10.81      3.87 o
  -5  -4   2      102.00      118.70     10.81 o
  -4  -4   2        6.03       16.45      4.36 o
  -3  -4   2      148.70      171.89     11.18 o
  -2  -4   2      919.89      975.93     24.67 o
  -1  -4   2     1543.37     1464.23     51.25 o
   0  -4   2      342.79      311.62      4.47 o
   1  -4   2      244.59      217.74      3.97 o
   2  -4   2      414.42      424.25      6.57 o
   3  -4   2       38.27       61.26      2.95 o
   4  -4   2       49.59       48.22      3.69 o
   5  -4   2       25.68        9.78      3.21 o
   6  -4   2        3.81        3.95      2.79 o
   7  -4   2        4.60       13.41      4.18 o
   8  -4   2       69.87       34.10      6.95 o
   9  -4   2        0.69        8.40      4.09 o
  10  -4   2        1.18       -3.92      4.56 o
  -8  -3   2       42.85       43.26      7.87 o
  -7  -3   2       54.82       55.43      8.17 o
  -6  -3   2       27.24       29.03      3.05 o
  -5  -3   2       22.20       12.38      1.31 o
  -4  -3   2       69.29       42.60      1.94 o
  -3  -3   2      586.21      543.45     18.27 o
  -2  -3   2       87.26       63.29      5.81 o
  -1  -3   2      864.96      980.71     20.53 o
   0  -3   2      730.33      736.19      7.58 o
   1  -3   2     1655.02     1735.87     13.39 o
   2  -3   2      392.45      354.61      5.19 o
   3  -3   2       34.75       34.56      4.61 o
   4  -3   2     1509.41     1571.20     21.00 o
   5  -3   2        7.41       10.61      3.81 o
   6  -3   2      204.20      217.86     13.59 o
   7  -3   2       23.34       31.33      6.19 o
   8  -3   2      167.07      169.13     14.10 o
   9  -3   2       30.07       43.30      7.87 o
  -9  -2   2        7.71       23.19      6.45 o
  -8  -2   2        2.16        1.26      2.81 o
  -7  -2   2       13.91        7.00      2.05 o
  -6  -2   2      149.08      122.12      6.62 o
  -5  -2   2      437.76      452.55      6.69 o
  -4  -2   2      474.27      453.47      6.17 o
  -3  -2   2      205.67      199.18      4.64 o
  -2  -2   2      501.42      481.65     13.99 o
  -1  -2   2     3528.56     3544.52     25.94 o
   0  -2   2     5342.15     5223.96     35.35 o
   1  -2   2     1051.89      982.33     12.03 o
   2  -2   2      353.33      337.63      7.66 o
   3  -2   2      809.57      889.30     14.12 o
   4  -2   2       59.58       53.28      5.93 o
   5  -2   2       25.09       22.48      4.62 o
   6  -2   2      151.42      177.47     12.29 o
   7  -2   2        4.24        6.04      4.10 o
   8  -2   2        9.65       10.53      4.21 o
   9  -2   2        0.27       -2.81      4.76 o
  -9  -1   2       30.49       28.51      6.49 o
  -8  -1   2       61.92       52.31      4.94 o
  -7  -1   2       68.08       85.34      5.67 o
  -6  -1   2      199.92      202.61      7.83 o
  -5  -1   2     1463.59     1470.76     16.00 o
  -4  -1   2      852.38      896.79      8.97 o
  -3  -1   2       23.94       42.59      1.84 o
  -2  -1   2     7293.65     6881.96     31.48 o
  -1  -1   2       29.31       22.21      1.41 o
   0  -1   2      291.66      318.32      7.57 o
   1  -1   2     2530.27     2523.74     19.23 o
   2  -1   2     2654.00     2471.68     35.31 o
   3  -1   2     7309.75     6949.00     78.73 o
   4  -1   2      388.10      387.74     15.05 o
   5  -1   2      210.00      194.46      8.16 o
   6  -1   2        7.25        3.57      3.26 o
   7  -1   2       28.76       15.20      4.96 o
   8  -1   2        4.38        7.27      4.12 o
   9  -1   2        6.87       15.52      5.68 o
 -10   0   2        0.52        5.32      3.18 o
  -9   0   2        3.08       -1.09      2.16 o
  -8   0   2        0.14        1.54      2.11 o
  -7   0   2      171.77      179.15      8.01 o
  -6   0   2      749.37      767.23     15.34 o
  -5   0   2       15.41       20.87      2.34 o
  -4   0   2       30.48       42.55      1.98 o
  -3   0   2       78.56      153.35      3.63 o
  -2   0   2     6416.80     6647.30     44.68 o
  -1   0   2     3293.76     3413.63     35.08 o
   0   0   2      477.10      462.02      6.26 o
   1   0   2     1153.11     1079.97     12.17 o
   2   0   2      132.07      155.57      7.75 o
   3   0   2      757.73      792.40     15.42 o
   4   0   2        3.94        6.55      1.99 o
   5   0   2      215.12      231.94      9.20 o
   6   0   2        5.19        0.04      2.37 o
   7   0   2        0.04        2.44      3.14 o
   8   0   2       35.73       37.84      4.86 o
 -10   1   2        0.00        4.21      3.38 o
  -9   1   2        5.65        2.72      2.34 o
  -8   1   2       69.64      100.40      6.47 o
  -7   1   2       25.79       40.50      3.89 o
  -6   1   2        0.22        0.53      1.40 o
  -5   1   2      688.32      719.66     19.48 o
  -4   1   2      518.73      537.02      6.24 o
  -3   1   2      487.84      495.31      6.52 o
  -2   1   2      418.96      462.63      6.91 o
  -1   1   2     3495.96     3508.72     37.97 o
   0   1   2       25.82       29.54      1.89 o
   1   1   2       28.72       52.58      2.02 o
   2   1   2       34.53       42.24      2.51 o
   3   1   2       30.21       47.87      3.67 o
   4   1   2       38.94       46.17      4.03 o
   5   1   2       32.70       23.83      6.90 o
   6   1   2      424.67      424.17     13.93 o
   7   1   2       34.73       26.00      5.48 o
   8   1   2       78.87       79.19      7.14 o
 -10   2   2       13.16        1.47      2.15 o
  -9   2   2       21.88       16.87      5.18 o
  -8   2   2      293.96      274.12     10.34 o
  -7   2   2       27.94       20.46      2.95 o
  -6   2   2       51.30       70.72      4.31 o
  -5   2   2      913.76      857.36     10.83 o
  -4   2   2       89.14       82.63      2.72 o
  -3   2   2      256.86      216.33      3.99 o
  -2   2   2     3455.26     3274.75     26.80 o
  -1   2   2      907.19      964.61      9.55 o
   0   2   2     1140.51     1056.17      9.37 o
   1   2   2      456.32      432.27      6.28 o
   2   2   2       28.52       16.19      1.49 o
   3   2   2       59.24       71.84      4.52 o
   4   2   2       80.65       91.34      4.39 o
   5   2   2      145.31      123.77      5.57 o
   6   2   2      118.46      106.26      5.49 o
   7   2   2        0.36        1.83      2.08 o
   8   2   2        9.37       13.68      5.14 o
 -11   3   2       33.02       59.48      9.50 o
 -10   3   2        9.50       15.89      3.33 o
  -9   3   2        0.01       -0.23      2.06 o
  -8   3   2       83.00       81.28      5.49 o
  -7   3   2       25.39       41.12      5.29 o
  -6   3   2      545.41      558.52      8.92 o
  -5   3   2      605.58      605.53      7.95 o
  -4   3   2      245.03      177.94      4.21 o
  -3   3   2     1280.63     1164.01     11.10 o
  -2   3   2       48.81       69.78      2.72 o
  -1   3   2       77.98       65.29      2.03 o
   0   3   2      642.10      667.68      7.08 o
   1   3   2      960.05      922.80     10.22 o
   2   3   2     1310.39     1325.12     15.98 o
   3   3   2      147.07      137.60      5.30 o
   4   3   2        8.30       16.16      2.62 o
   5   3   2       95.71      113.21      6.69 o
   6   3   2       40.43       33.88      7.32 o
   7   3   2        6.86        3.71      3.90 o
 -11   4   2       26.12       36.97      7.98 o
 -10   4   2       11.87        8.69      2.32 o
  -9   4   2        4.02        9.03      2.42 o
  -8   4   2     1149.31     1228.26     20.64 o
  -7   4   2       16.10       25.85      2.06 o
  -6   4   2        2.40        2.63      0.88 o
  -5   4   2      171.49      164.08      3.96 o
  -4   4   2     1772.34     1729.65     22.54 o
  -3   4   2     4041.26     3942.36    132.33 o
  -2   4   2     1241.86     1208.90     12.31 o
  -1   4   2       35.95       30.23      1.58 o
   0   4   2        1.59        2.39      0.93 o
   1   4   2        8.52       13.64      1.82 o
   2   4   2        0.30        2.55      1.77 o
   3   4   2       26.32       16.20      2.17 o
   4   4   2       62.81       46.73      3.63 o
   5   4   2        0.47       -0.38      1.92 o
   6   4   2       25.86       33.73      5.48 o
 -11   5   2       46.00       44.21      8.04 o
 -10   5   2       10.31       26.33      6.48 o
  -9   5   2       12.40       24.15      6.07 o
  -8   5   2      236.37      189.56     13.45 o
  -7   5   2      719.03      719.92     12.02 o
  -6   5   2      148.37      169.18     11.22 o
  -5   5   2     1243.82     1302.26     33.83 o
  -4   5   2      641.65      605.06     13.29 o
  -3   5   2      119.71      174.25      4.39 o
  -2   5   2      893.16      877.16      9.59 o
  -1   5   2      110.71      127.68      6.85 o
   0   5   2       62.02       56.99      5.84 o
   1   5   2       48.31       56.44      3.40 o
   2   5   2       16.37       11.90      1.91 o
   3   5   2       25.10       17.55      3.31 o
   4   5   2        3.10        8.20      2.83 o
   5   5   2       96.78       76.61     11.68 o
   6   5   2        0.10        2.55      2.85 o
 -11   6   2       48.84       62.17      9.58 o
 -10   6   2       76.78       63.23      9.40 o
  -9   6   2      282.79      311.01     18.71 o
  -8   6   2       94.67      120.19     11.12 o
  -7   6   2      595.35      624.44     23.70 o
  -6   6   2      131.55      140.60     10.77 o
  -5   6   2       25.61       25.54      3.35 o
  -4   6   2      148.05      131.03     11.55 o
  -3   6   2      213.80      187.76      6.07 o
  -2   6   2      296.83      316.15      6.11 o
  -1   6   2      268.90      276.39     10.89 o
   0   6   2      500.28      432.84      9.40 o
   1   6   2       34.22       18.56      2.23 o
   2   6   2        5.51        5.64      1.64 o
   3   6   2       48.83       50.42      5.40 o
   4   6   2        1.31        6.14      3.23 o
   5   6   2       19.27       15.45      3.80 o
 -11   7   2        6.39        8.53      5.32 o
 -10   7   2        9.68       15.11      5.30 o
  -9   7   2       23.41        8.61      3.78 o
  -8   7   2       99.35       97.91     10.25 o
  -7   7   2      289.65      245.51     15.34 o
  -6   7   2      139.32      146.04      9.62 o
  -5   7   2       13.92       20.48      3.16 o
  -4   7   2       11.69        7.10      1.29 o
  -3   7   2        0.65       -1.03      0.81 o
  -2   7   2       24.90       36.46      3.66 o
  -1   7   2      552.35      631.10     11.78 o
   0   7   2        1.18        2.06      1.57 o
   1   7   2       26.64       32.49      2.89 o
   2   7   2       95.75       96.98      7.48 o
   3   7   2       97.63      112.41      8.52 o
   4   7   2       34.36       32.68      5.00 o
 -10   8   2      104.91      120.34     13.38 o
  -9   8   2       57.71       83.01     10.35 o
  -8   8   2        2.30       -0.46      2.95 o
  -7   8   2       38.48       51.12      7.67 o
  -6   8   2      332.58      303.37     11.95 o
  -5   8   2      299.85      313.58     11.63 o
  -4   8   2       29.53       20.55      3.55 o
  -3   8   2       20.82       11.36      1.89 o
  -2   8   2       92.72      111.85      5.10 o
  -1   8   2       41.20       42.64      4.47 o
   0   8   2       79.04       92.53      4.90 o
   1   8   2       18.01       15.79      3.64 o
   2   8   2       51.50       34.37     11.51 o
   3   8   2        4.43        8.44      3.14 o
 -10   9   2       33.33       45.75      8.60 o
  -9   9   2        5.94       12.64      5.45 o
  -8   9   2      148.75      135.27     12.80 o
  -7   9   2       14.41       16.64      4.90 o
  -6   9   2       81.47       96.12      9.58 o
  -5   9   2       62.28       67.64      5.83 o
  -4   9   2       23.73       27.39      3.77 o
  -3   9   2       16.85       13.70      2.69 o
  -2   9   2       16.44       18.81      3.45 o
  -1   9   2        7.47       16.01      2.19 o
   0   9   2        2.92       17.31      3.62 o
   1   9   2        0.04       -0.77      2.28 o
   2   9   2        2.75        1.72      3.42 o
  -9  10   2        0.08       -0.72      3.53 o
  -8  10   2       44.06       57.99      8.94 o
  -7  10   2        9.77       13.32      3.35 o
  -6  10   2       14.89       17.98      3.53 o
  -5  10   2       29.25       28.56      4.16 o
  -4  10   2        7.44        4.90      1.87 o
  -3  10   2       13.23       14.02      2.99 o
  -2  10   2       41.06       39.57      4.68 o
  -1  10   2       68.92       66.38      9.29 o
   0  10   2        0.78        3.32      2.40 o
  -8  11   2       32.91       38.89      5.67 o
  -7  11   2        0.07       -0.18      1.92 o
  -6  11   2       13.86       10.48      3.06 o
  -5  11   2        6.04       10.24      4.42 o
  -4  11   2       14.71       11.19      6.89 o
  -3  11   2       31.79       46.03      8.28 o
  -2  11   2        9.54       33.92      7.78 o
   0 -11   3        1.51       -1.60      1.97 o
   1 -11   3        1.70        3.75      3.52 o
   2 -11   3       33.15       24.87      4.74 o
   3 -11   3       27.92       14.13      5.64 o
   4 -11   3        0.91        3.07      4.25 o
   5 -11   3        4.33        0.04      2.44 o
   6 -11   3        7.63        5.98      2.71 o
  -2 -10   3       13.70       23.24      6.31 o
  -1 -10   3       16.80       15.79      3.52 o
   0 -10   3        4.24        6.18      2.57 o
   1 -10   3       11.66       12.47      2.98 o
   2 -10   3        6.02        1.11      1.84 o
   3 -10   3       11.62        5.91      2.08 o
   4 -10   3        4.96        7.29      2.34 o
   5 -10   3        0.05       -0.80      2.66 o
   6 -10   3       27.11       30.01      5.67 o
   7 -10   3        0.00        3.89      3.63 o
   8 -10   3        1.17       -1.32      3.22 o
  -3  -9   3       28.25       41.08      5.71 o
  -2  -9   3        3.67        2.82      2.49 o
  -1  -9   3        2.71        6.36      2.52 o
   0  -9   3       16.05       10.34      2.54 o
   1  -9   3      183.07      218.27      9.32 o
   2  -9   3       37.12       50.22      3.07 o
   3  -9   3       42.43       38.72      3.18 o
   4  -9   3        7.47        7.48      1.65 o
   5  -9   3        2.06        3.85      3.09 o
   6  -9   3       34.98       34.84      6.98 o
   7  -9   3       42.99       35.68      7.23 o
   8  -9   3        6.39        3.94      3.15 o
  -4  -8   3       25.94       22.28      4.17 o
  -3  -8   3       14.00       14.26      3.45 o
  -2  -8   3       71.12       71.40      6.12 o
  -1  -8   3        5.76       10.84      2.79 o
   0  -8   3       11.39       11.14      5.55 o
   1  -8   3      101.96      105.21      4.48 o
   2  -8   3      153.39      147.02      4.79 o
   3  -8   3      198.04      210.12      6.83 o
   4  -8   3        5.26        4.26      1.31 o
   5  -8   3        9.92       10.40      1.77 o
   6  -8   3        6.32       17.14      5.22 o
   7  -8   3       54.52       62.35      9.14 o
   8  -8   3        0.72       -3.06      3.56 o
   9  -8   3       14.68       14.72      5.74 o
  -5  -7   3        9.22       -0.33      2.89 o
  -4  -7   3        1.04       -0.89      2.35 o
  -3  -7   3       35.83       30.48      4.30 o
  -2  -7   3       55.48       77.01     16.45 o
  -1  -7   3       29.64       14.58      3.58 o
   0  -7   3      187.34      162.21      5.28 o
   1  -7   3      584.83      574.88      9.97 o
   2  -7   3      109.80      110.28      3.88 o
   3  -7   3       10.79        8.30      2.00 o
   4  -7   3       94.80       75.89      4.98 o
   5  -7   3        4.70        8.61      4.23 o
   6  -7   3        4.86        1.92      3.03 o
   7  -7   3        0.00       -0.46      3.04 o
   8  -7   3       80.04       87.52     10.99 o
   9  -7   3        1.31        3.29      3.94 o
  -6  -6   3        0.64       -1.48      3.21 o
  -5  -6   3       15.47       15.11      4.74 o
  -4  -6   3       66.10       51.95      7.77 o
  -3  -6   3      129.09      137.03     11.44 o
  -2  -6   3       28.41       20.07      4.31 o
  -1  -6   3      273.62      248.94      5.80 o
   0  -6   3       82.91       96.49      3.62 o
   1  -6   3      524.86      450.20      7.56 o
   2  -6   3       26.79       20.06      1.69 o
   3  -6   3       57.22       55.95      3.23 o
   4  -6   3      220.08      215.15      6.35 o
   5  -6   3       50.75       36.85      2.84 o
   6  -6   3       86.50       66.32      8.39 o
   7  -6   3        7.46        6.17      3.53 o
   8  -6   3      232.12      276.48     18.84 o
   9  -6   3        2.85        3.08      3.34 o
  -7  -5   3        1.10       -2.50      3.91 o
  -6  -5   3        0.82        3.21      3.60 o
  -5  -5   3      183.45      213.40     15.15 o
  -4  -5   3      196.74      176.14     12.92 o
  -3  -5   3       14.87       14.00      3.79 o
  -2  -5   3      753.22      706.09     22.57 o
  -1  -5   3      348.98      411.11     19.32 o
   0  -5   3     1793.24     1964.07     14.66 o
   1  -5   3        2.90        5.55      0.87 o
   2  -5   3      131.05      117.56      7.91 o
   3  -5   3       31.18       33.67      1.99 o
   4  -5   3       74.41      100.55      4.85 o
   5  -5   3      385.41      381.68     17.92 o
   6  -5   3       29.62       53.51      7.69 o
   7  -5   3       23.25        9.51      4.30 o
   8  -5   3      248.47      235.51     17.28 o
   9  -5   3       13.63       20.69      6.01 o
  -8  -4   3        1.21        8.45      5.47 o
  -7  -4   3       18.35       15.68      5.64 o
  -6  -4   3        3.98        5.69      3.48 o
  -5  -4   3      187.51      190.53     13.55 o
  -4  -4   3       36.20       28.68      5.50 o
  -3  -4   3       95.43       96.90      8.34 o
  -2  -4   3      180.29      156.51      9.64 o
  -1  -4   3      365.10      380.93     13.48 o
   0  -4   3      500.31      513.38      6.27 o
   1  -4   3      202.31      181.36      3.68 o
   2  -4   3      711.12      754.11     13.64 o
   3  -4   3      126.52      135.17      5.58 o
   4  -4   3      817.92      826.04     24.39 o
   5  -4   3      619.69      604.11     22.28 o
   6  -4   3        1.30        3.69      3.35 o
   7  -4   3       96.71      114.63     11.65 o
   8  -4   3       40.68       51.13      8.36 o
   9  -4   3        5.20       14.34      5.68 o
  -8  -3   3        0.03        3.83      3.93 o
  -7  -3   3        9.22        7.27      4.38 o
  -6  -3   3      139.90      123.51      5.50 o
  -5  -3   3       81.67       71.55      5.31 o
  -4  -3   3      106.57      102.68      7.05 o
  -3  -3   3      626.10      697.75     20.85 o
  -2  -3   3      247.96      271.40     11.61 o
  -1  -3   3      611.20      633.16      6.94 o
   0  -3   3      382.76      425.15      7.40 o
   1  -3   3     2951.51     3178.94     23.59 o
   2  -3   3       59.75       78.67      4.10 o
   3  -3   3        5.78        1.83      2.34 o
   4  -3   3      239.42      273.42     13.61 o
   5  -3   3      271.76      281.54     15.02 o
   6  -3   3      134.43      122.03     10.96 o
   7  -3   3        0.04       -2.44      3.41 o
   8  -3   3       18.49       20.12      5.81 o
   9  -3   3        8.63        1.09      3.87 o
  -9  -2   3       27.83       41.14      7.67 o
  -8  -2   3        1.41       -0.57      2.66 o
  -7  -2   3       53.64       54.86      4.41 o
  -6  -2   3      204.89      213.11      8.73 o
  -5  -2   3     1161.89     1077.26     12.15 o
  -4  -2   3      154.15      125.06      3.27 o
  -3  -2   3      342.94      398.23      7.71 o
  -2  -2   3     1077.90     1038.19      9.13 o
  -1  -2   3        7.52        6.35      0.86 o
   0  -2   3      737.07      804.01     11.53 o
   1  -2   3     1506.34     1567.90     17.29 o
   2  -2   3     1589.92     1509.99     18.99 o
   3  -2   3      452.24      479.71     16.53 o
   4  -2   3       63.36       63.77      6.89 o
   5  -2   3     1587.32     1548.44     36.53 o
   6  -2   3      341.72      384.81     18.92 o
   7  -2   3      128.76      129.80     11.93 o
   8  -2   3       65.12       59.42      8.91 o
   9  -2   3        6.95        8.08      4.63 o
 -10  -1   3        7.66       12.07      4.98 o
  -9  -1   3        0.78       -1.78      2.78 o
  -8  -1   3      122.52      116.12      7.01 o
  -7  -1   3      194.58      222.09      8.73 o
  -6  -1   3      122.45      131.82      4.66 o
  -5  -1   3      320.86      326.65      6.69 o
  -4  -1   3      113.08      115.74      3.49 o
  -3  -1   3      518.83      476.46      5.49 o
  -2  -1   3     1959.51     2170.56     15.88 o
  -1  -1   3     1746.69     1635.63     22.36 o
   0  -1   3      844.80      832.95      9.57 o
   1  -1   3      361.07      389.29      6.21 o
   2  -1   3     1397.10     1325.15     26.26 o
   3  -1   3        0.06        3.13      2.21 o
   4  -1   3      458.46      439.33     17.26 o
   5  -1   3      174.64      217.89     13.18 o
   6  -1   3      197.34      203.72     13.72 o
   7  -1   3        2.11        9.59      4.23 o
   8  -1   3       48.11       52.04      8.61 o
 -10   0   3        0.07        3.89      3.34 o
  -9   0   3       80.75       86.18      6.35 o
  -8   0   3      246.69      280.33     10.63 o
  -7   0   3      246.69      222.80      8.67 o
  -6   0   3      142.40      127.74      6.27 o
  -5   0   3      472.01      486.61      8.50 o
  -4   0   3       15.68       10.10      1.37 o
  -3   0   3     1097.18     1176.90     11.72 o
  -2   0   3      318.13      304.85      8.61 o
  -1   0   3     6170.28     6074.55     61.26 o
   0   0   3       19.76       18.87      1.27 o
   1   0   3      416.86      467.77      8.36 o
   2   0   3      223.31      215.68      7.21 o
   3   0   3     2550.58     2424.54     41.19 o
   4   0   3      882.75      814.87     24.00 o
   5   0   3      116.13      118.00      9.74 o
   6   0   3       41.07       40.79      6.65 o
   7   0   3        7.33       13.45      4.55 o
   8   0   3        0.17        1.82      2.80 o
 -10   1   3       32.87       40.71      4.91 o
  -9   1   3        3.93        0.91      2.50 o
  -8   1   3      568.74      529.12     14.41 o
  -7   1   3       28.52       22.57      3.05 o
  -6   1   3      292.76      311.65     12.30 o
  -5   1   3      632.38      571.09     11.43 o
  -4   1   3       96.76       63.72      2.41 o
  -3   1   3      432.62      526.73      8.94 o
  -2   1   3     1705.65     1810.59     16.12 o
  -1   1   3      904.70     1092.60     19.37 o
   0   1   3     6734.60     6698.18     48.50 o
   1   1   3        3.66       11.37      1.81 o
   2   1   3      326.95      279.50      6.48 o
   3   1   3       38.92       38.48      3.69 o
   4   1   3       16.14       18.70      2.93 o
   5   1   3      317.05      308.32     11.56 o
   6   1   3      232.64      244.81     11.29 o
   7   1   3       40.41       57.18      8.12 o
   8   1   3       33.86       31.87      6.72 o
 -11   2   3       23.82       34.87      4.85 o
 -10   2   3       23.47       20.18      3.66 o
  -9   2   3        1.75        3.16      2.06 o
  -8   2   3     1037.62      957.72     19.27 o
  -7   2   3       98.06      128.38     17.31 o
  -6   2   3      465.72      461.95     10.87 o
  -5   2   3      316.69      298.39      6.13 o
  -4   2   3      293.62      416.61      6.10 o
  -3   2   3      308.08      369.88     11.91 o
  -2   2   3      645.74      705.27     13.62 o
  -1   2   3     1220.05     1058.28     17.55 o
   0   2   3     5425.55     5428.76     48.02 o
   1   2   3       26.32       33.04      2.34 o
   2   2   3      102.90       94.94      5.33 o
   3   2   3      633.34      583.93     11.31 o
   4   2   3      111.12       97.94      5.08 o
   5   2   3      160.39      187.43      7.37 o
   6   2   3       34.23       30.29      3.46 o
   7   2   3       22.48       20.28      3.81 o
 -11   3   3       83.01       74.17      9.92 o
 -10   3   3        0.35        2.21      1.95 o
  -9   3   3      196.57      189.09      8.81 o
  -8   3   3      224.09      221.38      8.75 o
  -7   3   3        5.14       12.06      2.15 o
  -6   3   3      183.12      164.50      4.66 o
  -5   3   3       29.06       32.68      2.46 o
  -4   3   3      738.21      872.58      8.92 o
  -3   3   3     1083.50     1221.26     16.27 o
  -2   3   3       81.80       82.23      7.27 o
  -1   3   3       92.64       89.24      2.93 o
   0   3   3     1165.74     1114.64     15.86 o
   1   3   3      240.65      210.48      6.63 o
   2   3   3       65.02       42.65      3.06 o
   3   3   3      201.82      183.84      6.61 o
   4   3   3       10.95        9.16      2.04 o
   5   3   3       36.31       28.90      3.25 o
   6   3   3        6.65        8.92      3.31 o
   7   3   3        1.87        4.36      3.10 o
 -11   4   3       19.77        9.21      5.22 o
 -10   4   3       83.62      118.99     12.77 o
  -9   4   3      189.74      219.47      8.99 o
  -8   4   3      378.49      343.26     10.16 o
  -7   4   3       10.18        9.40      1.37 o
  -6   4   3       21.95       19.77      1.92 o
  -5   4   3      198.12      229.18     23.58 o
  -4   4   3      130.02      108.41      5.32 o
  -3   4   3     2589.14     2420.75     19.35 o
  -2   4   3      699.84      706.10     10.01 o
  -1   4   3      182.19      166.88      5.07 o
   0   4   3      702.88      645.96     10.78 o
   1   4   3      132.47      151.36      5.46 o
   2   4   3      652.48      635.01     14.57 o
   3   4   3       14.98       10.71      2.11 o
   4   4   3        0.71        5.85      1.77 o
   5   4   3        2.42        0.07      2.15 o
   6   4   3        3.90        4.98      2.49 o
 -11   5   3       44.04       46.05      8.33 o
 -10   5   3       56.24       54.76      8.35 o
  -9   5   3      166.07      172.35     13.59 o
  -8   5   3        7.15        9.78      1.94 o
  -7   5   3     1060.27     1059.06     47.48 o
  -6   5   3       65.64       56.54      6.56 o
  -5   5   3       62.40       66.51      4.65 o
  -4   5   3       20.32       26.00      1.51 o
  -3   5   3     1958.26     2070.17     26.04 o
  -2   5   3        2.20        8.23      1.47 o
  -1   5   3      974.50     1003.22     13.97 o
   0   5   3      420.81      411.49     13.44 o
   1   5   3      194.47      178.91      6.33 o
   2   5   3       72.53       62.91      4.00 o
   3   5   3      142.74      174.08      9.95 o
   4   5   3       40.83       44.60      5.38 o
   5   5   3       44.32       57.36      6.65 o
 -11   6   3        6.60        6.91      4.39 o
 -10   6   3      132.94      115.31     12.22 o
  -9   6   3       88.63       61.61      8.70 o
  -8   6   3       48.53       70.46      8.78 o
  -7   6   3       62.51       74.80      8.43 o
  -6   6   3      672.22      632.92     22.75 o
  -5   6   3       74.41       72.77      5.12 o
  -4   6   3      962.03      890.58     10.93 o
  -3   6   3      342.67      335.95      8.48 o
  -2   6   3      173.70      174.56      5.77 o
  -1   6   3      425.06      423.07      9.51 o
   0   6   3        0.30       -0.29      1.35 o
   1   6   3       39.12       51.19      3.68 o
   2   6   3       42.60       36.11      3.26 o
   3   6   3       40.45       60.64      7.55 o
   4   6   3        1.30        0.87      2.70 o
 -11   7   3        2.36       -1.14      3.43 o
 -10   7   3        6.08       12.22      5.30 o
  -9   7   3        7.73        5.71      3.95 o
  -8   7   3      131.28      126.26     11.64 o
  -7   7   3        2.46        7.51      4.26 o
  -6   7   3       36.61       39.39      4.36 o
  -5   7   3        0.46        0.12      1.76 o
  -4   7   3        0.19        0.43      0.70 o
  -3   7   3      537.23      505.65     13.65 o
  -2   7   3        2.63        0.29      1.81 o
  -1   7   3      538.72      521.29     13.06 o
   0   7   3       24.96       13.70      2.10 o
   1   7   3       58.21       42.29      3.55 o
   2   7   3       61.85       64.99      6.41 o
   3   7   3        3.91        7.11      7.02 o
 -11   8   3       22.92       26.09      6.57 o
 -10   8   3        0.13        3.22      4.03 o
  -9   8   3       18.61       12.22      4.93 o
  -8   8   3       78.13       98.80     10.53 o
  -7   8   3      113.77       91.21      6.96 o
  -6   8   3      139.35      154.23      8.62 o
  -5   8   3        0.20       -1.15      2.08 o
  -4   8   3      156.57      142.85      7.80 o
  -3   8   3      114.18      149.18     11.61 o
  -2   8   3       58.61       38.13      3.24 o
  -1   8   3        4.19        2.23      1.44 o
   0   8   3      201.59      223.50      7.99 o
   1   8   3        1.79        9.50      3.43 o
   2   8   3       13.31       23.99      4.57 o
 -10   9   3        0.48       -0.62      3.78 o
  -9   9   3       42.67       52.84      8.68 o
  -8   9   3        1.12       11.89      4.96 o
  -7   9   3        2.91        2.61      2.20 o
  -6   9   3        2.92        5.65      2.22 o
  -5   9   3      320.72      349.65     13.09 o
  -4   9   3      215.98      199.07     16.32 o
  -3   9   3       27.96       38.95      4.38 o
  -2   9   3        0.07       -1.53      1.60 o
  -1   9   3        0.03        0.17      4.26 o
   0   9   3        2.52        7.70      3.09 o
   1   9   3        5.22        7.68      3.06 o
 -10  10   3        0.59       -5.46      4.94 o
  -9  10   3        0.90        2.77      3.89 o
  -8  10   3       27.34       41.43      5.48 o
  -7  10   3       40.38       53.14      6.05 o
  -6  10   3        1.64        7.80      2.77 o
  -5  10   3       76.21       80.41      6.62 o
  -4  10   3       26.04       25.57      3.92 o
  -3  10   3       45.56       58.97      5.58 o
  -2  10   3        7.15        6.19      3.65 o
  -1  10   3       27.86       37.32      5.01 o
   0  10   3        1.94        2.25      2.50 o
  -8  11   3       10.30       19.02      7.61 o
  -7  11   3       37.02       31.84      5.03 o
  -6  11   3       15.25       26.76      7.13 o
  -5  11   3        0.02        3.28      1.95 o
  -4  11   3      102.28      112.49      8.16 o
  -3  11   3       10.56       18.89      6.82 o
  -2  11   3       10.06        3.27      4.76 o
   1 -11   4       12.81       18.55      5.78 o
   2 -11   4       20.19       23.47      5.98 o
   3 -11   4        3.42        6.69      5.37 o
   4 -11   4        0.46        2.55      3.22 o
   5 -11   4       83.15      101.99      8.17 o
   6 -11   4        0.01        5.56      4.03 o
  -2 -10   4        2.94       -3.96      2.64 o
  -1 -10   4        6.99        6.33      2.34 o
   0 -10   4        1.06        3.88      1.95 o
   1 -10   4        2.10        2.81      2.84 o
   2 -10   4        3.21        7.82      2.49 o
   3 -10   4       17.19       20.02      6.86 o
   4 -10   4       28.40       22.39      3.83 o
   5 -10   4        2.32        9.80      3.42 o
   6 -10   4        1.99        7.69      3.48 o
   7 -10   4       31.24       22.52      6.64 o
  -3  -9   4        9.38        2.67      2.24 o
  -2  -9   4        2.82        6.28      2.93 o
  -1  -9   4        3.76        6.75      2.68 o
   0  -9   4        4.25        3.70      3.78 o
   1  -9   4       28.28       25.38      3.32 o
   2  -9   4       14.92       28.16      2.35 o
   3  -9   4        0.36        2.61      1.43 o
   4  -9   4       69.03       68.10      4.37 o
   5  -9   4       20.33       21.44      3.81 o
   6  -9   4        3.42        6.63      4.48 o
   7  -9   4       17.45       32.32      7.18 o
   8  -9   4        8.44        6.08      4.39 o
  -4  -8   4       10.40       10.90      3.22 o
  -3  -8   4        9.54        5.03      5.89 o
  -2  -8   4        6.03       10.09      4.47 o
  -1  -8   4        1.51        1.59      2.26 o
   0  -8   4       46.93       39.16      4.04 o
   1  -8   4      121.59       86.10      4.08 o
   2  -8   4      204.84      226.02      5.96 o
   3  -8   4       57.62       46.35      3.52 o
   4  -8   4      214.23      221.63     10.35 o
   5  -8   4      126.51      156.35     12.49 o
   6  -8   4        0.30       -1.67      3.27 o
   7  -8   4        6.39        7.28      4.80 o
   8  -8   4       80.82       77.30     10.52 o
  -5  -7   4       12.26       13.37      4.97 o
  -4  -7   4       25.09       10.74      4.19 o
  -3  -7   4        0.82       -0.40      2.86 o
  -2  -7   4        0.54        3.61      3.13 o
  -1  -7   4      452.87      522.42     15.14 o
   0  -7   4        7.95        3.16      1.15 o
   1  -7   4      284.44      275.94      6.89 o
   2  -7   4      108.99      104.53      3.77 o
   3  -7   4      157.14      169.35      6.18 o
   4  -7   4      315.63      301.00     11.29 o
   5  -7   4       86.71      101.87     10.24 o
   6  -7   4        8.13       22.96      5.52 o
   7  -7   4        3.21       -0.21      3.42 o
   8  -7   4       38.87       59.90     10.05 o
  -6  -6   4        2.84        0.37      3.34 o
  -5  -6   4       14.79       10.91      4.50 o
  -4  -6   4        0.17        0.89      3.41 o
  -3  -6   4        2.35        1.05      2.95 o
  -2  -6   4        8.96       15.84      4.04 o
  -1  -6   4      230.36      264.91      9.18 o
   0  -6   4        6.60        3.05      1.06 o
   1  -6   4       12.61       13.59      1.44 o
   2  -6   4      822.59      779.68     15.75 o
   3  -6   4      425.57      438.37     12.47 o
   4  -6   4       84.97       80.95      3.01 o
   5  -6   4      126.21      109.66     10.41 o
   6  -6   4        4.47       -0.13      2.68 o
   7  -6   4        1.93        7.22      3.98 o
   8  -6   4        2.62        8.50      5.53 o
   9  -6   4       26.08       35.59      7.69 o
  -7  -5   4        1.24        4.49      4.12 o
  -6  -5   4        3.03        7.04      3.44 o
  -5  -5   4        3.02       13.82      4.33 o
  -4  -5   4        0.00        1.18      2.96 o
  -3  -5   4      526.80      524.62     20.95 o
  -2  -5   4       48.57       37.99      5.63 o
  -1  -5   4      295.05      255.35      8.52 o
   0  -5   4       77.92       93.33      2.94 o
   1  -5   4        1.57        2.37      1.01 o
   2  -5   4      587.43      588.65     13.41 o
   3  -5   4       45.92       51.30      5.92 o
   4  -5   4        9.80        8.67      2.65 o
   5  -5   4      741.93      710.64     25.75 o
   6  -5   4       50.47       46.11      7.37 o
   7  -5   4       13.46        8.29      4.10 o
   8  -5   4        0.02        1.56      3.70 o
   9  -5   4       63.33       60.11     10.23 o
  -8  -4   4        0.57       -2.36      3.11 o
  -7  -4   4       12.42       12.50      5.31 o
  -6  -4   4        1.10        6.00      3.79 o
  -5  -4   4        0.92        0.61      3.52 o
  -4  -4   4      236.72      229.27     13.89 o
  -3  -4   4        4.81        5.78      3.07 o
  -2  -4   4       41.67       46.33      2.38 o
  -1  -4   4     1818.67     1610.82     17.94 o
   0  -4   4      306.90      311.93     11.11 o
   1  -4   4      484.94      418.23      9.41 o
   2  -4   4      779.09      883.54     15.57 o
   3  -4   4      184.69      178.03     10.85 o
   4  -4   4        5.77        5.34      3.31 o
   5  -4   4       13.28       11.75      4.01 o
   6  -4   4      580.86      505.69     23.14 o
   7  -4   4        3.71        6.90      4.92 o
   8  -4   4        0.18       -1.88      3.95 o
   9  -4   4        1.20       -1.82      3.88 o
  -9  -3   4        0.54       -3.91      4.02 o
  -8  -3   4       15.69       12.86      5.34 o
  -7  -3   4       16.78       14.69      4.94 o
  -6  -3   4       14.67       28.66      5.84 o
  -5  -3   4       22.85       16.92      1.13 o
  -4  -3   4      279.49      245.29     11.37 o
  -3  -3   4       19.79       11.51      0.65 o
  -2  -3   4     2394.04     2385.92     27.69 o
  -1  -3   4     1381.11     1397.78     17.25 o
   0  -3   4     1449.15     1513.60     18.44 o
   1  -3   4      602.66      689.07      9.53 o
   2  -3   4      455.40      440.49     15.58 o
   3  -3   4      600.30      574.50     16.20 o
   4  -3   4      741.74      748.94     24.27 o
   5  -3   4      142.51      137.42     11.23 o
   6  -3   4       14.89       41.28      7.30 o
   7  -3   4       15.43        5.36      3.91 o
   8  -3   4        7.12        8.52      4.42 o
  -9  -2   4        4.07        5.02      3.71 o
  -8  -2   4        9.27        0.56      2.85 o
  -7  -2   4      174.02      216.89      8.23 o
  -6  -2   4       63.18       48.46      3.60 o
  -5  -2   4      123.85      129.76      3.85 o
  -4  -2   4      259.89      264.66      5.00 o
  -3  -2   4      165.79      152.55      3.66 o
  -2  -2   4      634.85      707.02     11.03 o
  -1  -2   4     2351.31     2260.23     21.33 o
   0  -2   4        4.89        8.88      1.15 o
   1  -2   4     1799.10     1865.39     26.67 o
   2  -2   4     1293.76     1451.93     24.19 o
   3  -2   4       24.46       19.38      1.99 o
   4  -2   4      100.38       82.67      8.06 o
   5  -2   4      293.36      319.80     16.87 o
   6  -2   4       22.48        7.94      4.71 o
   7  -2   4       11.55       20.61      5.66 o
   8  -2   4       18.18        6.75      4.57 o
 -10  -1   4        8.27       -1.32      3.65 o
  -9  -1   4       48.53       68.35      9.43 o
  -8  -1   4      157.10      163.94      8.24 o
  -7  -1   4       67.96       68.58      4.79 o
  -6  -1   4      461.31      457.57     10.53 o
  -5  -1   4      132.65      130.49      4.19 o
  -4  -1   4     2645.26     2588.23     17.75 o
  -3  -1   4      267.16      266.07      6.94 o
  -2  -1   4      480.27      536.30      8.86 o
  -1  -1   4     1287.29     1193.42     26.57 o
   0  -1   4     3885.85     3928.17     24.15 o
   1  -1   4     1677.44     1473.62     22.53 o
   2  -1   4       35.73       35.22      5.76 o
   3  -1   4      483.72      495.39     10.78 o
   4  -1   4       64.64       56.95      6.90 o
   5  -1   4        8.80       13.19      4.49 o
   6  -1   4      395.75      352.88     19.08 o
   7  -1   4       60.28       58.78      8.77 o
   8  -1   4       27.27       39.23      7.50 o
 -10   0   4        3.23       -1.91      2.52 o
  -9   0   4      103.51       99.62      6.75 o
  -8   0   4      101.39       84.10      5.82 o
  -7   0   4      305.44      314.99     10.18 o
  -6   0   4      358.77      369.14     10.13 o
  -5   0   4      642.78      608.56      9.71 o
  -4   0   4      124.25      122.82      3.92 o
  -3   0   4       82.38       56.21      2.56 o
  -2   0   4     4441.66     4270.11     49.17 o
  -1   0   4     2278.18     2350.56     33.34 o
   0   0   4      169.91      197.29      4.25 o
   1   0   4       10.48        8.78      1.57 o
   2   0   4        3.92       12.79      2.83 o
   3   0   4      164.01      194.45      7.27 o
   4   0   4       12.96        8.39      2.25 o
   5   0   4       71.21       46.92      6.83 o
   6   0   4        0.26        1.85      3.31 o
   7   0   4        4.52        5.16      3.46 o
   8   0   4        4.02        4.50      2.69 o
 -10   1   4       12.79       15.07      7.47 o
  -9   1   4       10.46       17.02      3.19 o
  -8   1   4       81.64       63.99      8.44 o
  -7   1   4      179.51      207.93      8.15 o
  -6   1   4      775.79      796.63     15.01 o
  -5   1   4      310.90      344.92     10.09 o
  -4   1   4      420.38      336.66      6.66 o
  -3   1   4      354.06      386.49      7.18 o
  -2   1   4     4057.11     3948.57     29.29 o
  -1   1   4     1705.53     1828.82     34.43 o
   0   1   4     2777.80     3076.21     34.33 o
   1   1   4      587.33      595.57     12.24 o
   2   1   4      202.99      210.52      7.39 o
   3   1   4      182.68      195.56      6.41 o
   4   1   4      413.79      412.82     10.09 o
   5   1   4       60.17       66.51      4.49 o
   6   1   4       33.09       26.79      3.23 o
   7   1   4        2.14        4.17      2.78 o
 -11   2   4        4.51        8.02      2.64 o
 -10   2   4       22.99       17.45      5.27 o
  -9   2   4      165.84      183.58     10.06 o
  -8   2   4      138.02      153.11      7.99 o
  -7   2   4      812.23      745.83     15.34 o
  -6   2   4      102.79      143.21      5.98 o
  -5   2   4      336.87      312.55     16.05 o
  -4   2   4        2.73       19.42      1.66 o
  -3   2   4     1526.87     1562.68     17.50 o
  -2   2   4      496.38      507.09     14.78 o
  -1   2   4       25.38       42.20      3.11 o
   0   2   4       40.77       63.14      3.88 o
   1   2   4      215.25      267.55     12.14 o
   2   2   4       31.62       46.02      5.67 o
   3   2   4      400.63      377.21     11.38 o
   4   2   4        5.60        5.70      2.26 o
   5   2   4       18.66       36.12      4.89 o
   6   2   4      110.18       96.26     16.59 o
   7   2   4       52.42       65.75      9.30 o
 -11   3   4        9.85        0.30      3.17 o
 -10   3   4      102.81      128.97      7.80 o
  -9   3   4        3.04        2.36      1.83 o
  -8   3   4        7.23        6.78      5.06 o
  -7   3   4      464.87      461.20     11.33 o
  -6   3   4     1238.57     1197.63     17.59 o
  -5   3   4     2997.23     2969.47     24.43 o
  -4   3   4      150.66      162.12      5.92 o
  -3   3   4      302.67      408.49      8.99 o
  -2   3   4        6.31       15.86      3.22 o
  -1   3   4     1068.58     1007.82     16.16 o
   0   3   4      243.70      200.76      7.22 o
   1   3   4      143.43      150.70     14.45 o
   2   3   4        1.92        3.76      1.83 o
   3   3   4      214.32      285.65     11.13 o
   4   3   4       92.56       71.06      4.73 o
   5   3   4        0.01        6.89      4.09 o
   6   3   4        4.22        4.38      4.18 o
 -11   4   4        0.10       -0.73      2.79 o
 -10   4   4      302.81      272.95     10.78 o
  -9   4   4       36.99       33.06      3.67 o
  -8   4   4      700.24      677.92     28.36 o
  -7   4   4      104.83      123.17     11.42 o
  -6   4   4        0.10        3.81      1.77 o
  -5   4   4      281.82      322.85      6.40 o
  -4   4   4     1365.38     1266.26     20.17 o
  -3   4   4       82.94       63.90      3.69 o
  -2   4   4     1054.23     1145.49     17.72 o
  -1   4   4       13.04       15.55      3.80 o
   0   4   4        1.38        5.99      2.63 o
   1   4   4        0.17        5.14      1.68 o
   2   4   4       10.29       22.67      2.66 o
   3   4   4       18.04       17.71      2.50 o
   4   4   4       15.04       20.95      3.76 o
   5   4   4        2.41        1.46      5.16 o
 -11   5   4       15.86       26.77      6.87 o
 -10   5   4       55.40       35.62      6.73 o
  -9   5   4      135.56      185.74     13.83 o
  -8   5   4       69.91       81.19      4.29 o
  -7   5   4     1012.81      921.41     13.26 o
  -6   5   4        8.52        7.99      1.16 o
  -5   5   4        0.76        0.02      0.62 o
  -4   5   4      430.03      359.73      6.92 o
  -3   5   4       12.97       10.48      1.91 o
  -2   5   4     1662.62     1694.49     24.43 o
  -1   5   4      486.14      472.33     12.38 o
   0   5   4        8.18        6.50      1.50 o
   1   5   4        1.23        1.45      1.49 o
   2   5   4        7.46       14.87      2.56 o
   3   5   4      173.03      158.32      7.07 o
   4   5   4        0.94       -3.00      2.00 o
   5   5   4        0.06       -1.82      2.46 o
 -11   6   4        0.11        7.61      4.54 o
 -10   6   4      167.55      183.13     14.92 o
  -9   6   4       50.53       48.42      7.47 o
  -8   6   4        0.78        1.92      3.47 o
  -7   6   4        0.17        4.17      2.95 o
  -6   6   4      658.50      651.34     29.85 o
  -5   6   4        3.45        7.50      1.10 o
  -4   6   4      346.17      392.39      9.50 o
  -3   6   4       37.25       35.81      5.26 o
  -2   6   4      311.86      304.64     10.40 o
  -1   6   4        4.89        9.12      2.43 o
   0   6   4       26.19       32.54      3.08 o
   1   6   4      207.39      210.80      8.79 o
   2   6   4      135.64      149.29      6.80 o
   3   6   4       35.28       31.04      4.60 o
   4   6   4       30.28       25.16      4.76 o
 -11   7   4        1.01        1.57      4.17 o
 -10   7   4       36.56       46.11      8.09 o
  -9   7   4       24.18       21.65      5.60 o
  -8   7   4        6.43       14.63      5.09 o
  -7   7   4      360.25      334.45     18.19 o
  -6   7   4      522.35      546.31     15.40 o
  -5   7   4       30.94       22.59      2.67 o
  -4   7   4        8.14       10.99      1.70 o
  -3   7   4      466.96      465.08     13.90 o
  -2   7   4      199.58      224.05      9.83 o
  -1   7   4       52.39       58.40      4.08 o
   0   7   4        9.05        4.24      1.67 o
   1   7   4       51.57       72.12      4.88 o
   2   7   4        2.50        9.21      3.23 o
   3   7   4        4.85       11.22      4.18 o
 -11   8   4       51.85       64.45     10.48 o
 -10   8   4       28.74       28.27      6.35 o
  -9   8   4        8.00        0.78      3.68 o
  -8   8   4       38.74       39.35      7.06 o
  -7   8   4      241.52      265.01     11.57 o
  -6   8   4       15.21       17.02      3.24 o
  -5   8   4       23.07       25.66      4.04 o
  -4   8   4       20.36       28.93      5.63 o
  -3   8   4        2.35        1.83      2.09 o
  -2   8   4      246.38      243.58     10.52 o
  -1   8   4        4.96        2.04      1.49 o
   0   8   4       40.73       25.85      3.12 o
   1   8   4        2.54        3.89      2.46 o
   2   8   4        0.56        1.00      2.55 o
 -10   9   4       60.40       78.42     10.80 o
  -9   9   4       33.96       36.77      7.77 o
  -8   9   4        0.59        0.81      3.98 o
  -7   9   4       19.37        7.93      2.73 o
  -6   9   4       56.04       44.90      5.16 o
  -5   9   4       28.79       27.57      4.55 o
  -4   9   4        5.20        2.92      2.07 o
  -3   9   4       44.35       33.10      6.81 o
  -2   9   4       19.35       34.00      4.43 o
  -1   9   4       28.54       22.04      3.94 o
   0   9   4        1.41        2.35      3.04 o
 -10  10   4       20.30       36.89      7.66 o
  -9  10   4        7.09        4.31      5.13 o
  -8  10   4       12.47       20.25      4.37 o
  -7  10   4        4.82        7.51      2.74 o
  -6  10   4        9.10        7.82      2.92 o
  -5  10   4        0.08        1.07      2.07 o
  -4  10   4       21.87       12.66      4.59 o
  -3  10   4       28.74       28.27      4.20 o
  -2  10   4        0.00       -1.82      4.07 o
  -1  10   4        0.58       -1.88      3.36 o
  -8  11   4       24.19       34.94      5.20 o
  -7  11   4        5.69        7.10      2.93 o
  -6  11   4        0.11       -0.86      2.53 o
  -5  11   4        9.89       15.63      3.22 o
  -4  11   4       55.29       73.01      8.19 o
  -3  11   4        5.38        8.25      4.01 o
   1 -11   5       22.54       20.75      6.77 o
   2 -11   5        2.88        5.07      4.32 o
   3 -11   5        9.54       11.21      4.66 o
   4 -11   5        2.72        6.85      4.77 o
   5 -11   5        1.74        2.63      6.43 o
  -1 -10   5       27.02       29.45      4.32 o
   0 -10   5        0.03        3.70      3.17 o
   1 -10   5        1.47       -1.27      1.94 o
   2 -10   5        1.11        1.77      1.72 o
   3 -10   5       15.26       10.19      2.48 o
   4 -10   5        1.71        2.87      3.47 o
   5 -10   5        0.28        0.49      3.23 o
   6 -10   5        0.87       -0.04      3.04 o
  -3  -9   5        0.05        0.19      4.22 o
  -2  -9   5       10.08        9.37      2.78 o
  -1  -9   5       39.26       42.48      4.66 o
   0  -9   5        2.57        5.01      3.40 o
   1  -9   5      161.00      156.87      6.59 o
   2  -9   5        4.35        3.22      1.76 o
   3  -9   5       62.26       53.11      3.96 o
   4  -9   5       35.84       34.47      4.79 o
   5  -9   5       22.63       27.95      6.52 o
   6  -9   5        2.58       -3.93      2.92 o
   7  -9   5        4.56       11.64      5.46 o
  -4  -8   5       31.78       32.48      4.80 o
  -3  -8   5        3.19        5.27      2.84 o
  -2  -8   5       73.77       86.01      9.68 o
  -1  -8   5       46.11       47.80      5.12 o
   0  -8   5       31.11       34.31      5.21 o
   1  -8   5       50.95       51.06      2.93 o
   2  -8   5       41.54       29.04      2.28 o
   3  -8   5        0.75        6.10      1.77 o
   4  -8   5       66.44       55.91      6.51 o
   5  -8   5        5.84        4.30      3.52 o
   6  -8   5       17.96       22.60      6.63 o
   7  -8   5       45.62       57.46      9.40 o
   8  -8   5        0.33       10.28      5.63 o
  -5  -7   5       23.18       21.06      6.15 o
  -4  -7   5       12.03       15.53      4.94 o
  -3  -7   5       31.44       12.38      4.42 o
  -2  -7   5        7.93        5.93      2.07 o
  -1  -7   5      457.85      438.76      8.72 o
   0  -7   5       17.53       11.90      1.59 o
   1  -7   5       37.56       26.63      2.07 o
   2  -7   5        5.71        3.94      1.62 o
   3  -7   5       10.84       14.93      2.99 o
   4  -7   5      239.29      207.42     13.95 o
   5  -7   5       25.73       21.81      5.29 o
   6  -7   5      278.07      278.07     18.47 o
   7  -7   5       16.94       17.44      5.38 o
   8  -7   5        8.72        7.62      5.29 o
  -6  -6   5        2.80        7.69      4.67 o
  -5  -6   5       35.92       35.16      7.38 o
  -4  -6   5      103.87      125.76     11.79 o
  -3  -6   5       12.40        4.76      2.42 o
  -2  -6   5      145.94      157.46      7.87 o
  -1  -6   5        3.84        0.88      0.70 o
   0  -6   5      112.41      138.39      3.95 o
   1  -6   5       70.79       66.09      2.80 o
   2  -6   5      108.93      120.07      6.40 o
   3  -6   5      255.18      264.09     14.25 o
   4  -6   5       77.75       67.15      8.08 o
   5  -6   5        1.15        1.00      3.15 o
   6  -6   5      387.80      421.53     22.16 o
   7  -6   5       14.96       29.03      6.90 o
   8  -6   5       54.81       50.86      9.43 o
  -7  -5   5       86.38      102.93     11.96 o
  -6  -5   5        6.57        5.89      3.57 o
  -5  -5   5        3.05       -0.71      2.57 o
  -4  -5   5       77.79       78.74      8.76 o
  -3  -5   5        0.03        3.07      3.28 o
  -2  -5   5      373.92      398.16      8.38 o
  -1  -5   5       65.73       57.21      2.70 o
   0  -5   5      450.74      437.64      6.19 o
   1  -5   5       92.08       96.75      3.12 o
   2  -5   5      129.06      123.14     11.93 o
   3  -5   5      353.71      347.50     16.40 o
   4  -5   5      116.49      116.31     10.08 o
   5  -5   5       22.47       27.82      6.04 o
   6  -5   5      231.70      206.15     15.31 o
   7  -5   5      107.61      144.73     13.83 o
   8  -5   5       75.88       73.08     10.92 o
  -8  -4   5        2.32        6.35      3.85 o
  -7  -4   5       14.22       14.10      5.48 o
  -6  -4   5       26.80       13.68      4.44 o
  -5  -4   5       13.41       30.96      5.99 o
  -4  -4   5       17.90       16.50      4.67 o
  -3  -4   5      270.69      252.50     20.90 o
  -2  -4   5        0.90        1.28      0.68 o
  -1  -4   5      389.44      428.61      8.56 o
   0  -4   5        2.04        3.91      1.13 o
   1  -4   5       55.82       58.86      3.83 o
   2  -4   5      411.94      408.31     16.35 o
   3  -4   5      252.09      263.72     14.28 o
   4  -4   5      479.86      421.91     18.95 o
   5  -4   5       27.58       28.03      7.02 o
   6  -4   5      377.75      405.78     21.41 o
   7  -4   5       76.55       65.90      9.79 o
   8  -4   5       28.14       21.28      6.25 o
  -9  -3   5       24.62       20.74      6.11 o
  -8  -3   5       79.81       82.90     10.34 o
  -7  -3   5      123.72      141.38     12.58 o
  -6  -3   5        0.54       -1.88      2.64 o
  -5  -3   5       40.47       38.75      1.85 o
  -4  -3   5      205.35      192.09      5.29 o
  -3  -3   5        8.99        9.18      1.55 o
  -2  -3   5     1236.81     1314.00     13.44 o
  -1  -3   5      450.12      473.25     11.05 o
   0  -3   5      764.08      760.71     13.41 o
   1  -3   5      893.31      883.57     14.32 o
   2  -3   5      208.50      252.52     12.67 o
   3  -3   5      137.18      131.37     20.52 o
   4  -3   5      188.20      204.37     11.21 o
   5  -3   5       27.21       29.68      5.15 o
   6  -3   5        9.66        7.71      4.35 o
   7  -3   5       94.05       84.39     10.65 o
   8  -3   5       29.81       28.54      7.38 o
  -9  -2   5        7.59       13.03      4.85 o
  -8  -2   5      145.33      157.25     13.24 o
  -7  -2   5      554.71      506.30     12.91 o
  -6  -2   5      125.34      139.79      5.99 o
  -5  -2   5      564.37      583.11     12.76 o
  -4  -2   5      429.44      501.41      7.86 o
  -3  -2   5      208.69      188.98      4.74 o
  -2  -2   5      374.50      478.30     12.94 o
  -1  -2   5       44.42       33.62      1.89 o
   0  -2   5      233.61      194.75      9.49 o
   1  -2   5       60.75       67.54      4.40 o
   2  -2   5      534.34      532.11     17.54 o
   3  -2   5      663.05      662.49     11.83 o
   4  -2   5      105.30      115.87      5.51 o
   5  -2   5      650.99      655.60     18.49 o
   6  -2   5       25.85       19.36      4.11 o
   7  -2   5        8.33        3.00      2.19 o
   8  -2   5        0.03       -4.79      4.24 o
 -10  -1   5       76.25       74.84     10.23 o
  -9  -1   5       59.19       57.18      8.34 o
  -8  -1   5      278.83      280.93     10.28 o
  -7  -1   5       11.45        9.31      2.08 o
  -6  -1   5      360.76      395.13     10.54 o
  -5  -1   5        1.95        1.51      1.21 o
  -4  -1   5       28.60       20.53      1.78 o
  -3  -1   5       81.60       89.73      3.42 o
  -2  -1   5      167.52      211.52      6.25 o
  -1  -1   5     1284.95     1252.77     31.96 o
   0  -1   5     1500.64     1517.04     13.06 o
   1  -1   5     1071.01      979.92     11.76 o
   2  -1   5     1179.61     1120.31     16.12 o
   3  -1   5      129.57      112.82      5.40 o
   4  -1   5      546.60      527.80     13.04 o
   5  -1   5       84.89       73.04      5.99 o
   6  -1   5      356.02      398.92     13.37 o
   7  -1   5       16.63       28.01      8.78 o
 -10   0   5        1.28        3.64      3.13 o
  -9   0   5       85.02       68.82      5.53 o
  -8   0   5        2.29        5.27      2.39 o
  -7   0   5      267.47      277.37      9.66 o
  -6   0   5       10.91       13.70      2.27 o
  -5   0   5      113.34      130.58      4.56 o
  -4   0   5     3298.14     3408.62     26.59 o
  -3   0   5     1867.98     1860.01     21.48 o
  -2   0   5      216.71      235.63      9.85 o
  -1   0   5      963.45     1028.07     14.41 o
   0   0   5     3490.61     3782.84     73.50 o
   1   0   5     4422.00     4369.05     38.84 o
   2   0   5      292.58      309.40      8.86 o
   3   0   5     1240.49     1207.50     19.51 o
   4   0   5      218.58      219.67      8.87 o
   5   0   5        4.84        7.32      2.37 o
   6   0   5       16.56       21.27      3.77 o
   7   0   5        7.15       16.55      4.58 o
 -11   1   5        7.80        3.37      3.53 o
 -10   1   5       74.75       59.31      5.66 o
  -9   1   5       49.19       32.34      3.92 o
  -8   1   5      143.66      169.72      7.95 o
  -7   1   5       61.26       47.44      4.07 o
  -6   1   5      315.70      339.44     10.39 o
  -5   1   5      308.49      378.29      9.69 o
  -4   1   5      109.16      103.28      4.84 o
  -3   1   5      365.12      397.05      6.79 o
  -2   1   5     2964.22     2878.49     84.38 o
  -1   1   5       34.47       49.62      3.38 o
   0   1   5     1689.28     1737.99     17.35 o
   1   1   5       72.66       88.24      4.79 o
   2   1   5        1.37        2.95      2.94 o
   3   1   5     1021.13     1037.35     29.18 o
   4   1   5       10.94        8.67      2.59 o
   5   1   5        4.79        7.56      2.58 o
   6   1   5        2.02        2.60      2.33 o
   7   1   5        1.01        1.69      4.91 o
 -11   2   5        1.92        4.76      2.39 o
 -10   2   5      130.56      138.11      8.09 o
  -9   2   5       54.07       57.33      6.96 o
  -8   2   5      629.92      620.48     15.07 o
  -7   2   5       14.98       14.50      2.55 o
  -6   2   5       14.84       20.27      4.01 o
  -5   2   5      233.52      265.97      6.23 o
  -4   2   5      239.52      213.13      6.22 o
  -3   2   5      139.37      127.46      4.38 o
  -2   2   5     3028.06     3126.91     46.05 o
  -1   2   5      412.50      464.18     18.83 o
   0   2   5       43.80       44.53      3.55 o
   1   2   5       81.98       77.20      8.19 o
   2   2   5      116.60      121.17      6.41 o
   3   2   5      322.80      334.69     16.08 o
   4   2   5       30.39       35.00      4.20 o
   5   2   5       23.60       18.63      3.32 o
   6   2   5        0.47        1.23      3.00 o
 -11   3   5        3.15        0.43      4.09 o
 -10   3   5       63.23       61.46      5.35 o
  -9   3   5        0.41        2.58      1.75 o
  -8   3   5      100.47      132.02      7.89 o
  -7   3   5       16.98       32.22      3.21 o
  -6   3   5        2.28        0.53      2.37 o
  -5   3   5        7.09        6.93      1.59 o
  -4   3   5      654.72      712.27     12.80 o
  -3   3   5       10.64        6.18      1.52 o
  -2   3   5     3500.28     3677.03     52.69 o
  -1   3   5       91.22       89.32      5.90 o
   0   3   5     1137.34     1057.69     18.67 o
   1   3   5       24.07       25.36      3.19 o
   2   3   5       21.19       17.64      3.01 o
   3   3   5      126.99      137.56     13.67 o
   4   3   5       31.63       44.39      4.75 o
   5   3   5       18.41        4.96      2.42 o
 -11   4   5        0.01        0.47      2.67 o
 -10   4   5      163.47      127.62     12.03 o
  -9   4   5        4.43        3.48      1.53 o
  -8   4   5       55.08       50.74      3.94 o
  -7   4   5       16.31       14.73      3.28 o
  -6   4   5      243.42      233.50      9.53 o
  -5   4   5     1823.52     1778.96     36.90 o
  -4   4   5     1658.84     1706.07     28.49 o
  -3   4   5      150.58      192.60      6.74 o
  -2   4   5      399.29      393.31     16.67 o
  -1   4   5        0.04        1.73      2.15 o
   0   4   5      413.58      376.64     11.32 o
   1   4   5        5.22        9.23      2.31 o
   2   4   5       31.92       42.36      4.31 o
   3   4   5       29.65       22.31      3.51 o
   4   4   5        0.05        1.99      4.42 o
   5   4   5       14.81       13.57      4.59 o
 -11   5   5       34.96       27.09      6.52 o
 -10   5   5       79.53       94.91     10.57 o
  -9   5   5       15.79        5.39      3.71 o
  -8   5   5       34.57       33.28      5.95 o
  -7   5   5      288.39      270.43     12.75 o
  -6   5   5       13.23       15.82      1.75 o
  -5   5   5      159.95      186.68      7.75 o
  -4   5   5       53.17       23.88      2.42 o
  -3   5   5     2547.91     2399.12     44.00 o
  -2   5   5      517.88      492.56     13.21 o
  -1   5   5      545.74      538.65     14.21 o
   0   5   5       17.29       30.32      3.78 o
   1   5   5       50.92       61.98      5.93 o
   2   5   5      105.65      123.69      7.43 o
   3   5   5        0.58       -0.30      1.73 o
   4   5   5       10.25        7.38      4.50 o
 -11   6   5        0.07        1.26      3.99 o
 -10   6   5      106.83      126.53     12.56 o
  -9   6   5       24.32       25.79      6.02 o
  -8   6   5      887.96      888.71     30.29 o
  -7   6   5       21.34       14.26      1.14 o
  -6   6   5      275.16      222.60      7.39 o
  -5   6   5      291.34      297.52      8.95 o
  -4   6   5       70.79       61.83      3.94 o
  -3   6   5     1055.30     1110.98     29.69 o
  -2   6   5       20.30       21.66      3.19 o
  -1   6   5       62.21       64.59      5.21 o
   0   6   5      162.54      151.83      8.09 o
   1   6   5       17.21       24.35      5.27 o
   2   6   5       44.19       45.74      4.99 o
   3   6   5        1.94       -2.80      3.77 o
 -11   7   5        2.81        5.25      3.42 o
 -10   7   5       11.34       26.01      6.70 o
  -9   7   5       17.20       35.60      6.86 o
  -8   7   5      356.95      329.00     18.77 o
  -7   7   5       55.47       40.32      7.12 o
  -6   7   5       11.43       14.16      2.96 o
  -5   7   5      624.41      562.05     19.36 o
  -4   7   5       30.51       24.22      3.49 o
  -3   7   5      304.41      296.74     11.33 o
  -2   7   5       14.02       19.44      3.42 o
  -1   7   5        1.23        3.51      1.84 o
   0   7   5        3.89        4.24      2.28 o
   1   7   5        3.93        6.73      4.24 o
   2   7   5       19.78       26.20      6.57 o
 -11   8   5        5.45        2.93      3.91 o
 -10   8   5        0.28        2.30      4.22 o
  -9   8   5       27.49       17.81      5.91 o
  -8   8   5        5.39       16.61      5.01 o
  -7   8   5       64.29       66.22      6.01 o
  -6   8   5      318.49      293.70     11.94 o
  -5   8   5        7.94        6.36      2.65 o
  -4   8   5       56.10       69.32      5.64 o
  -3   8   5       10.43        2.45      1.89 o
  -2   8   5       76.74      103.33      7.11 o
  -1   8   5       16.99       17.49      3.53 o
   0   8   5        1.28       -2.28      3.62 o
   1   8   5        0.42        2.27      4.30 o
 -10   9   5        0.08       -0.95      3.80 o
  -9   9   5      138.07      108.40     12.18 o
  -8   9   5        2.67        8.05      4.14 o
  -7   9   5        6.43       12.76      3.03 o
  -6   9   5       52.71       55.81      5.65 o
  -5   9   5       51.75       47.33      5.07 o
  -4   9   5       14.80       13.32      3.34 o
  -3   9   5       27.96       38.15      4.68 o
  -2   9   5       22.81       23.33      3.85 o
  -1   9   5       34.76       43.61      8.24 o
   0   9   5        0.30        0.36      3.05 o
  -9  10   5       89.36      127.40     13.78 o
  -8  10   5       70.20       64.29      6.68 o
  -7  10   5        1.10        4.72      7.47 o
  -6  10   5        8.11        2.88      2.42 o
  -5  10   5       44.05       51.15     10.30 o
  -4  10   5       10.36        8.23      2.90 o
  -3  10   5        7.98       16.58      5.92 o
  -2  10   5       18.71        4.69      3.80 o
  -8  11   5        0.91        1.75      5.12 o
  -7  11   5       15.71       17.20      6.27 o
  -6  11   5       54.00       51.67      6.00 o
  -5  11   5        0.41       -3.22      2.15 o
  -4  11   5        2.56        1.43      1.85 o
   2 -11   6       24.57       28.62      6.99 o
   3 -11   6       11.21       10.78      4.79 o
  -1 -10   6        5.36        0.72      2.58 o
   0 -10   6        0.23        4.25      2.55 o
   1 -10   6       36.28       29.88      6.05 o
   2 -10   6        0.05        2.90      2.29 o
   3 -10   6       34.45       61.63      9.11 o
   4 -10   6        0.73        4.84      5.28 o
   5 -10   6       12.29       16.63      4.96 o
  -3  -9   6        2.87        0.25      2.54 o
  -2  -9   6       25.45       34.44      5.32 o
  -1  -9   6       12.56       14.50      3.74 o
   0  -9   6       34.43       48.79      5.67 o
   1  -9   6        0.33        0.21      1.76 o
   2  -9   6        0.88        1.41      1.36 o
   3  -9   6        7.90        7.99      2.04 o
   4  -9   6        5.42        5.67      1.96 o
   5  -9   6       26.19       40.57      7.57 o
   6  -9   6       47.30       34.53      7.51 o
  -4  -8   6       17.67       16.23      5.58 o
  -3  -8   6        6.10       10.93      3.11 o
  -2  -8   6       11.03       18.63      4.95 o
  -1  -8   6       47.42       41.98      4.44 o
   0  -8   6       52.52       58.40      3.92 o
   1  -8   6       28.07       22.66      2.65 o
   2  -8   6      545.17      559.55     12.46 o
   3  -8   6       47.65       40.66      3.60 o
   4  -8   6      134.33      123.14     11.22 o
   5  -8   6       32.49       22.44      5.96 o
   6  -8   6      107.37      118.53     12.73 o
   7  -8   6        1.02        9.75      5.94 o
  -5  -7   6        0.00        7.91      4.73 o
  -4  -7   6        0.54       -0.60      3.06 o
  -3  -7   6      119.81      144.01     12.77 o
  -2  -7   6        3.73        8.27      3.87 o
  -1  -7   6      262.33      248.35      6.93 o
   0  -7   6      116.34      117.03      4.14 o
   1  -7   6       76.61       86.28      3.42 o
   2  -7   6       42.45       54.10      4.71 o
   3  -7   6      179.25      184.10     12.71 o
   4  -7   6        0.18        8.39      3.87 o
   5  -7   6       52.55       47.01      7.54 o
   6  -7   6        1.10       -4.48      3.24 o
   7  -7   6       44.88       46.33      8.60 o
  -6  -6   6        0.62        4.48      2.73 o
  -5  -6   6       17.14       10.60      4.61 o
  -4  -6   6       24.63       30.70      6.71 o
  -3  -6   6       11.21       25.69      5.81 o
  -2  -6   6      102.65       97.90      4.64 o
  -1  -6   6        5.66       10.23      2.20 o
   0  -6   6      747.61      691.85      9.68 o
   1  -6   6        4.48        6.09      1.05 o
   2  -6   6        8.84        7.52      3.40 o
   3  -6   6        0.49        1.35      3.13 o
   4  -6   6       19.55       33.45      6.68 o
   5  -6   6       17.08        6.19      3.69 o
   6  -6   6       10.33        7.89      4.28 o
   7  -6   6      165.77      160.24     15.24 o
  -7  -5   6       72.02       76.72     10.50 o
  -6  -5   6        5.15       19.46      6.17 o
  -5  -5   6       14.66       16.68      4.81 o
  -4  -5   6        2.70        1.70      2.92 o
  -3  -5   6       27.06       22.93      2.11 o
  -2  -5   6        0.62        3.27      0.91 o
  -1  -5   6       41.41       45.90      4.20 o
   0  -5   6        0.03        1.24      0.87 o
   1  -5   6       59.94       68.07      4.58 o
   2  -5   6       28.19       26.35      4.95 o
   3  -5   6       16.73       23.92      5.42 o
   4  -5   6        7.76        9.21      4.45 o
   5  -5   6        1.88        0.24      2.86 o
   6  -5   6        1.88       11.91      4.88 o
   7  -5   6      152.71      133.25     13.79 o
  -8  -4   6        4.61        1.46      3.64 o
  -7  -4   6        8.27       13.00      5.29 o
  -6  -4   6      143.69      144.11     12.69 o
  -5  -4   6        4.95       13.57      4.13 o
  -4  -4   6        3.67        5.07      0.68 o
  -3  -4   6      130.44      110.70      3.45 o
  -2  -4   6       17.89       13.80      1.54 o
  -1  -4   6      326.81      302.10      8.20 o
   0  -4   6      777.14      740.57     13.42 o
   1  -4   6       39.61       35.60      4.83 o
   2  -4   6       48.26       38.20      5.67 o
   3  -4   6        5.10        3.50      3.48 o
   4  -4   6      817.74      812.52     28.42 o
   5  -4   6       85.29       95.88     10.61 o
   6  -4   6       20.12       21.75      5.67 o
   7  -4   6        6.42        7.30      4.58 o
  -9  -3   6       17.92       32.66      6.92 o
  -8  -3   6       40.92       38.66      7.41 o
  -7  -3   6        0.07        1.02      2.92 o
  -6  -3   6        2.04        7.08      4.07 o
  -5  -3   6      205.35      215.72      9.99 o
  -4  -3   6       46.81       62.52      8.23 o
  -3  -3   6      745.38      720.73     10.09 o
  -2  -3   6      124.29      128.44      4.35 o
  -1  -3   6       41.72       34.39      2.54 o
   0  -3   6     1281.95     1207.60     16.81 o
   1  -3   6       16.96       35.45      2.98 o
   2  -3   6      231.32      211.99     12.51 o
   3  -3   6       15.33       13.31      1.30 o
   4  -3   6      146.07      144.50      5.43 o
   5  -3   6       45.88       40.05      6.85 o
   6  -3   6      101.20       98.61     11.47 o
   7  -3   6        6.24        3.87      3.62 o
  -9  -2   6       26.28       30.34      6.98 o
  -8  -2   6        2.35        2.69      2.98 o
  -7  -2   6      124.61      111.87      5.83 o
  -6  -2   6      763.09      770.42     19.91 o
  -5  -2   6        6.39        8.02      1.11 o
  -4  -2   6        1.02        3.72      1.00 o
  -3  -2   6      998.64     1040.73     13.15 o
  -2  -2   6      211.74      237.61      7.12 o
  -1  -2   6      363.78      354.20      7.43 o
   0  -2   6       46.84       70.70      3.15 o
   1  -2   6       64.97       96.20      7.46 o
   2  -2   6       49.40       50.46      2.88 o
   3  -2   6       58.52       62.27      3.77 o
   4  -2   6        0.03        2.20      1.65 o
   5  -2   6       58.29       57.96      4.59 o
   6  -2   6       34.63       46.38      7.82 o
   7  -2   6        9.62       16.02      5.44 o
 -10  -1   6      107.38      118.17     12.43 o
  -9  -1   6       91.97       77.36      9.48 o
  -8  -1   6        1.74        0.54      1.67 o
  -7  -1   6       15.17       21.57      2.91 o
  -6  -1   6     1620.56     1580.36     32.52 o
  -5  -1   6      121.33      146.00      6.25 o
  -4  -1   6      914.24      957.99     16.15 o
  -3  -1   6     1286.09     1267.29     24.94 o
  -2  -1   6      287.68      289.89     11.69 o
  -1  -1   6      129.50      126.37      8.09 o
   0  -1   6      164.53      184.04      4.27 o
   1  -1   6        9.09       29.01      5.06 o
   2  -1   6       12.17       11.34      2.40 o
   3  -1   6      409.24      361.34     10.19 o
   4  -1   6       93.64       93.39      5.71 o
   5  -1   6       51.74       57.58      4.98 o
   6  -1   6       20.21       20.50      4.44 o
   7  -1   6        9.77        7.66      5.39 o
 -10   0   6        0.08        4.30      3.72 o
  -9   0   6      159.16      194.38      9.22 o
  -8   0   6       47.33       47.20      4.27 o
  -7   0   6       72.53       73.93      5.04 o
  -6   0   6        4.30        4.53      1.25 o
  -5   0   6      148.51      155.93     10.64 o
  -4   0   6       20.60       14.37      2.87 o
  -3   0   6       70.82       43.32      4.84 o
  -2   0   6      358.77      378.29     13.87 o
  -1   0   6       39.24       31.90      2.89 o
   0   0   6       34.93       32.80      4.85 o
   1   0   6      160.68      122.82      5.58 o
   2   0   6     1035.65      965.42     41.45 o
   3   0   6      892.62      837.93     20.41 o
   4   0   6       21.05       18.06      2.53 o
   5   0   6       95.96       76.31      5.06 o
   6   0   6        2.34        9.83      2.46 o
 -11   1   6        1.35       -0.84      2.47 o
 -10   1   6        4.18        6.59      2.72 o
  -9   1   6        1.00        1.31      1.88 o
  -8   1   6       40.21       45.28      4.34 o
  -7   1   6       25.62       21.19      2.92 o
  -6   1   6      565.95      520.80     10.25 o
  -5   1   6        6.44       10.03      1.94 o
  -4   1   6      702.91      773.77     11.47 o
  -3   1   6      763.45      936.61     23.07 o
  -2   1   6     3136.07     3222.09     48.27 o
  -1   1   6      444.33      476.81     16.87 o
   0   1   6       15.24        7.00      2.18 o
   1   1   6       36.14       48.23      3.90 o
   2   1   6      350.65      360.81     10.99 o
   3   1   6      161.67      162.93      7.92 o
   4   1   6       72.39       62.73      5.32 o
   5   1   6       40.10       40.77      4.89 o
   6   1   6        0.07        7.07      2.91 o
 -11   2   6        1.76        5.19      2.87 o
 -10   2   6      167.48      172.62      8.99 o
  -9   2   6       97.60       71.09      5.55 o
  -8   2   6        0.14        4.41      1.91 o
  -7   2   6      170.22      204.55      8.12 o
  -6   2   6        0.09        5.63      2.01 o
  -5   2   6      149.99      145.70      4.64 o
  -4   2   6      325.57      300.82     13.41 o
  -3   2   6      945.44      893.70     12.38 o
  -2   2   6      107.28       77.44      6.77 o
  -1   2   6      364.94      387.99     15.65 o
   0   2   6        5.72        2.13      1.49 o
   1   2   6       81.74       84.04      5.47 o
   2   2   6       45.13       48.42      4.48 o
   3   2   6       21.94       10.59      2.52 o
   4   2   6       70.17       64.44      5.72 o
   5   2   6        1.86        3.30      2.39 o
 -11   3   6        7.20       10.74      4.21 o
 -10   3   6      102.07       88.48      7.34 o
  -9   3   6       89.48      101.37      6.37 o
  -8   3   6      762.68      747.36     16.36 o
  -7   3   6      511.84      469.85     12.06 o
  -6   3   6        0.06        4.17      2.58 o
  -5   3   6        1.35        2.99      1.24 o
  -4   3   6        0.08        3.48      2.60 o
  -3   3   6      304.95      296.46      8.14 o
  -2   3   6      225.43      222.51     11.96 o
  -1   3   6        9.67       11.12      2.18 o
   0   3   6       32.41       25.07      3.22 o
   1   3   6        3.44        5.44      2.12 o
   2   3   6       20.32       21.24      3.42 o
   3   3   6        0.55       -1.26      1.86 o
   4   3   6        8.94        5.08      5.07 o
   5   3   6       13.57       14.57      3.43 o
 -11   4   6       62.01       93.71     10.63 o
 -10   4   6       82.28       85.45      9.88 o
  -9   4   6       56.69       63.75      4.83 o
  -8   4   6      202.88      180.26      7.52 o
  -7   4   6        0.31        0.47      2.81 o
  -6   4   6       74.03       65.35      4.14 o
  -5   4   6        2.37        4.53      2.52 o
  -4   4   6       90.67       84.74      7.94 o
  -3   4   6      413.51      410.50     17.09 o
  -2   4   6       92.92       90.13      8.21 o
  -1   4   6       10.95       12.61      6.44 o
   0   4   6      100.70      117.58      6.86 o
   1   4   6      346.07      350.09     20.20 o
   2   4   6       99.37       87.75      6.44 o
   3   4   6       19.98       14.41      3.21 o
   4   4   6        0.01       -3.86      2.57 o
 -11   5   6        3.12        4.64      3.69 o
 -10   5   6       77.39       82.52      9.99 o
  -9   5   6       51.65       52.38      7.74 o
  -8   5   6      255.02      289.05     18.62 o
  -7   5   6      118.42      130.19      6.10 o
  -6   5   6       34.92       38.94      6.03 o
  -5   5   6      102.33       99.07      5.74 o
  -4   5   6      253.53      271.07      9.29 o
  -3   5   6      611.23      693.26     23.36 o
  -2   5   6       35.13       31.75      3.86 o
  -1   5   6        0.00       -0.03      1.76 o
   0   5   6       14.44       12.52      2.81 o
   1   5   6       15.53        3.10      3.88 o
   2   5   6        0.38       -0.69      2.02 o
   3   5   6       19.71       15.84      3.46 o
 -11   6   6        2.79        0.74      3.47 o
 -10   6   6       56.48       33.54      7.08 o
  -9   6   6      153.79      180.47     14.49 o
  -8   6   6       66.85       67.38      8.84 o
  -7   6   6       53.73       51.57      5.11 o
  -6   6   6       22.24       21.80      3.13 o
  -5   6   6      319.62      291.39     10.56 o
  -4   6   6      123.00      109.46      6.36 o
  -3   6   6       90.91       81.80      8.44 o
  -2   6   6      133.92      122.40      9.13 o
  -1   6   6      162.87      171.89      8.94 o
   0   6   6       52.31       49.18      9.19 o
   1   6   6        1.29        0.10      3.66 o
   2   6   6       48.63       65.47      6.16 o
   3   6   6        1.68        2.33      4.17 o
 -11   7   6        1.98       -4.56      4.34 o
 -10   7   6      113.10      103.27     11.77 o
  -9   7   6      241.22      256.05     17.45 o
  -8   7   6        1.06        6.09      4.17 o
  -7   7   6      170.96      161.38     11.86 o
  -6   7   6       23.95       11.79      2.74 o
  -5   7   6      167.92      163.20      8.34 o
  -4   7   6        0.04       -1.03      1.55 o
  -3   7   6       10.14       15.98      4.27 o
  -2   7   6       93.41       86.79      8.85 o
  -1   7   6        0.06       -0.13      2.08 o
   0   7   6       31.25       27.93      4.10 o
   1   7   6       13.43       17.52      3.72 o
   2   7   6       42.12       41.69      8.43 o
 -11   8   6        0.73        9.49      5.65 o
 -10   8   6       13.00       12.64      5.78 o
  -9   8   6        4.74        0.72      3.85 o
  -8   8   6       24.69       23.43      5.66 o
  -7   8   6       63.00       57.10      5.61 o
  -6   8   6       35.08       35.27      4.42 o
  -5   8   6        0.81       -0.47      1.80 o
  -4   8   6       21.31       11.66      2.81 o
  -3   8   6        0.01       -1.50      2.52 o
  -2   8   6        2.22        1.15      2.34 o
  -1   8   6       25.35       37.45      4.76 o
   0   8   6        3.73        9.50      4.34 o
 -10   9   6        0.64        1.64      4.41 o
  -9   9   6       97.15      129.41     13.36 o
  -8   9   6        7.68        6.15      2.71 o
  -7   9   6        9.18        8.74      3.06 o
  -6   9   6        0.78        2.01      2.23 o
  -5   9   6      103.82       94.87      7.25 o
  -4   9   6       14.32        7.55      3.59 o
  -3   9   6        0.06       -2.16      2.28 o
  -2   9   6        5.26       11.11      3.03 o
  -1   9   6        8.85       13.59      6.00 o
  -9  10   6        3.95        5.63      4.63 o
  -8  10   6       38.14       32.51      4.98 o
  -7  10   6        5.08        6.06      2.46 o
  -6  10   6       47.72       51.69      5.75 o
  -5  10   6       15.87       22.52      3.96 o
  -4  10   6       14.50       16.77      3.51 o
  -3  10   6        5.57       10.59      3.29 o
  -1 -10   7       33.14       23.89      6.22 o
   0 -10   7       12.45        9.80      3.06 o
   1 -10   7        9.49        8.02      2.62 o
   2 -10   7       13.81       12.72      3.26 o
   3 -10   7       17.06       15.76      4.86 o
   4 -10   7        1.38       -0.11      3.39 o
  -3  -9   7       14.23        8.55      3.81 o
  -2  -9   7        0.07        1.58      3.38 o
  -1  -9   7       37.98       43.37      7.20 o
   0  -9   7        5.27        8.83      4.64 o
   1  -9   7        2.18       -0.78      2.34 o
   2  -9   7       29.89       21.96      2.78 o
   3  -9   7        1.79        4.05      1.86 o
   4  -9   7        5.01        5.31      4.15 o
   5  -9   7        0.55        6.84      3.83 o
  -4  -8   7        8.27       11.67      5.31 o
  -3  -8   7        1.42        3.93      2.46 o
  -2  -8   7        9.66        8.62      2.60 o
  -1  -8   7        0.36        0.30      2.76 o
   0  -8   7       14.75        5.57      2.37 o
   1  -8   7       18.52       16.85      2.59 o
   2  -8   7        6.79       10.25      2.08 o
   3  -8   7        3.24        6.92      3.52 o
   4  -8   7       46.70       50.01      7.97 o
   5  -8   7       12.57       14.06      5.37 o
   6  -8   7        9.72       17.34      5.18 o
  -5  -7   7        3.42       -0.44      3.07 o
  -4  -7   7       17.32       15.37      5.09 o
  -3  -7   7       21.60       12.01      4.35 o
  -2  -7   7       13.43       12.03      3.84 o
  -1  -7   7       26.89       42.49      3.11 o
   0  -7   7       38.12       26.77      3.53 o
   1  -7   7       64.63       66.14      4.21 o
   2  -7   7       14.53       18.42      3.20 o
   3  -7   7      141.50      143.33     11.77 o
   4  -7   7      106.16      118.70     11.81 o
   5  -7   7        8.67       12.80      4.97 o
   6  -7   7        2.24        5.96      3.92 o
  -6  -6   7       35.07       50.59      9.08 o
  -5  -6   7       45.59       47.53      8.00 o
  -4  -6   7       21.64       20.86      5.18 o
  -3  -6   7       19.80       14.63      4.73 o
  -2  -6   7       96.30      111.50      5.64 o
  -1  -6   7        3.75        3.21      1.40 o
   0  -6   7       50.02       54.88      3.05 o
   1  -6   7      138.06      136.37      6.94 o
   2  -6   7       49.43       48.92      6.64 o
   3  -6   7       12.01       16.22      4.95 o
   4  -6   7      329.98      331.94     19.00 o
   5  -6   7       20.25       23.50      6.16 o
   6  -6   7       29.31       40.26      8.22 o
   7  -6   7        0.26        6.45      5.25 o
  -7  -5   7       58.27       59.42      9.73 o
  -6  -5   7       28.42       30.01      6.59 o
  -5  -5   7        0.60        3.47      3.95 o
  -4  -5   7        0.82        4.46      3.38 o
  -3  -5   7       72.31       64.62      4.55 o
  -2  -5   7       34.69       38.68      3.52 o
  -1  -5   7       12.01       18.66      2.15 o
   0  -5   7        3.19        2.54      0.98 o
   1  -5   7      108.48       99.13      8.93 o
   2  -5   7       64.56       69.68      7.79 o
   3  -5   7       28.73       35.24      6.35 o
   4  -5   7      170.04      151.92     12.70 o
   5  -5   7       89.96      110.91     11.96 o
   6  -5   7       33.98       29.79      6.85 o
   7  -5   7        0.88        6.17      5.18 o
  -8  -4   7        2.07       -0.52      3.86 o
  -7  -4   7       64.01       92.60     10.97 o
  -6  -4   7      179.76      177.36     14.11 o
  -5  -4   7       68.40       84.30      9.45 o
  -4  -4   7       70.98       83.55      4.55 o
  -3  -4   7       37.42       33.26      2.33 o
  -2  -4   7      169.14      194.41      7.65 o
  -1  -4   7       29.24       24.97      4.43 o
   0  -4   7       17.15       24.15      2.76 o
   1  -4   7       44.14       39.40      5.49 o
   2  -4   7       83.68       96.01      9.22 o
   3  -4   7        1.72        4.36      2.92 o
   4  -4   7       57.58       80.91      9.84 o
   5  -4   7      196.95      204.91     15.73 o
   6  -4   7        8.78        3.19      3.62 o
   7  -4   7        0.00        5.19      4.64 o
  -9  -3   7       84.84      110.01     12.57 o
  -8  -3   7       22.01       19.37      5.49 o
  -7  -3   7       14.02       10.64      4.80 o
  -6  -3   7       55.58       77.39      9.22 o
  -5  -3   7       19.57       14.03      2.58 o
  -4  -3   7       69.55       76.28      3.48 o
  -3  -3   7       70.21       89.71      3.92 o
  -2  -3   7       78.70       72.53      6.20 o
  -1  -3   7      131.23      100.62      4.43 o
   0  -3   7       30.21       32.38      2.13 o
   1  -3   7      208.06      192.07      8.36 o
   2  -3   7      663.73      606.81     22.64 o
   3  -3   7      306.17      274.58     16.02 o
   4  -3   7      103.05       96.22     10.35 o
   5  -3   7      344.97      392.21     21.72 o
   6  -3   7       13.25       30.65      7.37 o
   7  -3   7       49.60       42.53      8.63 o
  -9  -2   7       24.51       23.78      6.31 o
  -8  -2   7        0.51        3.97      3.36 o
  -7  -2   7       58.67       64.29      8.11 o
  -6  -2   7       34.80       29.75      3.03 o
  -5  -2   7      120.30      140.73      7.78 o
  -4  -2   7      130.30      136.82      6.23 o
  -3  -2   7       19.13       27.48      3.94 o
  -2  -2   7      717.31      648.56     16.88 o
  -1  -2   7      334.33      348.39     14.44 o
   0  -2   7       85.78       95.64      4.89 o
   1  -2   7        3.33        0.79      1.21 o
   2  -2   7      580.96      581.04     19.16 o
   3  -2   7      867.71      812.44     15.44 o
   4  -2   7      293.15      291.49      9.50 o
   5  -2   7        1.41        3.78      3.65 o
   6  -2   7        4.52       11.20      5.31 o
 -10  -1   7       34.85       46.98      8.02 o
  -9  -1   7       34.55       28.47      6.27 o
  -8  -1   7       22.02       22.22      3.15 o
  -7  -1   7       32.22       23.68      3.21 o
  -6  -1   7       71.68       77.20      5.20 o
  -5  -1   7      258.51      251.43     18.04 o
  -4  -1   7       54.95       56.37      5.35 o
  -3  -1   7       56.94       46.58      5.15 o
  -2  -1   7      477.01      484.31     16.84 o
  -1  -1   7     2215.55     2149.36     44.80 o
   0  -1   7      395.13      418.39      8.91 o
   1  -1   7        8.73        9.55      3.51 o
   2  -1   7      536.08      499.08     11.75 o
   3  -1   7      528.63      480.68     12.50 o
   4  -1   7      231.56      242.86      8.23 o
   5  -1   7        0.01       -0.28      1.80 o
   6  -1   7        0.17        0.15      2.42 o
 -10   0   7        7.23       11.56      4.05 o
  -9   0   7      155.74      132.24     12.95 o
  -8   0   7       70.80       58.34      4.87 o
  -7   0   7        3.34        6.61      3.21 o
  -6   0   7        9.17        8.51      2.23 o
  -5   0   7      100.82       87.44      5.28 o
  -4   0   7       24.20       29.19      4.45 o
  -3   0   7      153.94      177.84     10.13 o
  -2   0   7     1072.95     1054.62     26.18 o
  -1   0   7      337.44      278.68     16.49 o
   0   0   7       15.64       16.80      3.97 o
   1   0   7      522.00      526.78     12.40 o
   2   0   7      115.78      118.44      6.26 o
   3   0   7       82.44       90.99      6.00 o
   4   0   7      130.15      125.62      7.66 o
   5   0   7       18.03       22.79      3.76 o
   6   0   7        0.10       -0.96      3.10 o
 -11   1   7       27.49       29.98      6.05 o
 -10   1   7       35.63       54.54      5.53 o
  -9   1   7        0.72        3.77      1.83 o
  -8   1   7      147.30      183.79      8.50 o
  -7   1   7       18.23       10.85      2.10 o
  -6   1   7        0.23        0.85      1.40 o
  -5   1   7      250.38      277.34      6.41 o
  -4   1   7      309.90      306.23     13.69 o
  -3   1   7        0.05       -1.89      2.11 o
  -2   1   7      140.04      121.49      9.03 o
  -1   1   7     1049.51     1044.36     27.70 o
   0   1   7      155.83      144.52      6.70 o
   1   1   7      735.95      695.34     15.49 o
   2   1   7      139.32      132.40      7.09 o
   3   1   7       44.09       52.38      4.79 o
   4   1   7       51.93       59.50      8.56 o
   5   1   7        7.70        7.02      2.68 o
 -11   2   7        1.85        1.63      2.98 o
 -10   2   7      171.17      145.64      8.95 o
  -9   2   7       27.97       48.13      5.31 o
  -8   2   7       48.35       33.87      3.83 o
  -7   2   7       94.82       79.71      4.35 o
  -6   2   7      365.33      345.17     10.50 o
  -5   2   7        3.33        1.68      1.02 o
  -4   2   7      328.30      319.26     14.70 o
  -3   2   7      198.62      187.84      5.06 o
  -2   2   7      163.46      128.19      9.35 o
  -1   2   7      294.03      323.67     15.43 o
   0   2   7      162.74      177.57      7.87 o
   1   2   7      778.51      778.76     41.32 o
   2   2   7        6.76        8.92      2.53 o
   3   2   7        9.95        9.55      2.61 o
   4   2   7        7.98       10.32      2.85 o
   5   2   7        7.85        3.99      2.41 o
 -11   3   7        0.06        1.53      2.67 o
 -10   3   7      139.47      123.68     11.27 o
  -9   3   7       10.13       17.74      3.03 o
  -8   3   7      113.16       91.29      5.86 o
  -7   3   7        0.56        6.29      2.09 o
  -6   3   7       31.31       25.17      3.02 o
  -5   3   7       85.62       64.25      7.13 o
  -4   3   7      275.66      265.22      7.54 o
  -3   3   7      202.42      158.88      5.81 o
  -2   3   7     2147.63     2083.04     41.90 o
  -1   3   7        1.57        4.87      1.95 o
   0   3   7        0.72        3.17      1.97 o
   1   3   7      350.12      347.03     16.03 o
   2   3   7        0.01        1.10      3.62 o
   3   3   7        0.02        3.03      2.81 o
   4   3   7        2.36        4.37      8.12 o
 -11   4   7       33.27       31.86      6.83 o
 -10   4   7        0.75        1.54      3.03 o
  -9   4   7       30.93       23.49      3.24 o
  -8   4   7       32.46       35.38      3.62 o
  -7   4   7      560.64      511.67     12.82 o
  -6   4   7      131.63      109.86      9.81 o
  -5   4   7      716.82      692.67     23.93 o
  -4   4   7      290.31      322.13      9.37 o
  -3   4   7        4.65       12.74      3.77 o
  -2   4   7      534.57      507.06     20.19 o
  -1   4   7      339.61      301.05     11.06 o
   0   4   7       50.48       51.40      4.88 o
   1   4   7      172.28      155.83     10.34 o
   2   4   7        7.15       12.96      3.44 o
   3   4   7        2.54        3.32      6.87 o
 -11   5   7        8.59       13.48      5.09 o
 -10   5   7       94.31      109.90     11.33 o
  -9   5   7       30.60       37.62      6.56 o
  -8   5   7      191.69      187.47      7.58 o
  -7   5   7       55.75       54.09      4.02 o
  -6   5   7      245.85      250.02     14.87 o
  -5   5   7     1189.74     1149.26     20.43 o
  -4   5   7      142.58      165.16      7.36 o
  -3   5   7       45.72       53.81      6.97 o
  -2   5   7      612.36      637.16     16.78 o
  -1   5   7        7.95       11.86      4.60 o
   0   5   7      394.63      414.37     14.05 o
   1   5   7       16.09        9.40      2.88 o
   2   5   7        5.89        8.49      3.21 o
   3   5   7        3.07        1.35      3.23 o
 -11   6   7        1.21       -1.05      3.50 o
 -10   6   7       31.21       25.78      6.65 o
  -9   6   7       27.72       22.25      5.86 o
  -8   6   7        0.22       -0.79      3.00 o
  -7   6   7      528.13      528.30     22.65 o
  -6   6   7        2.81        0.63      1.97 o
  -5   6   7      657.71      679.00     24.23 o
  -4   6   7        4.51       15.90      3.33 o
  -3   6   7       37.75       43.55      6.73 o
  -2   6   7      183.74      172.18      9.15 o
  -1   6   7        4.64        4.15      2.68 o
   0   6   7       79.89       75.24      6.49 o
   1   6   7        0.97       -2.06      1.91 o
   2   6   7        0.00        0.89      2.19 o
 -11   7   7        0.60        7.30      3.93 o
 -10   7   7       74.99       58.42      9.03 o
  -9   7   7        4.19        5.86      4.71 o
  -8   7   7       29.17       38.31      6.84 o
  -7   7   7      105.60      100.02      7.00 o
  -6   7   7       10.70       17.09      3.48 o
  -5   7   7       77.20       85.23      6.21 o
  -4   7   7      380.41      389.91     34.15 o
  -3   7   7      156.56      147.39     12.27 o
  -2   7   7        7.70       11.60      2.94 o
  -1   7   7        2.36        8.13      3.21 o
   0   7   7       42.06       69.73      7.96 o
   1   7   7        0.00        7.42      4.18 o
 -10   8   7        0.22        1.37      4.01 o
  -9   8   7      135.02      114.65     12.42 o
  -8   8   7       84.80       79.52     10.19 o
  -7   8   7       82.72       76.95      6.45 o
  -6   8   7       27.63       29.45      7.46 o
  -5   8   7       13.87       10.56      4.92 o
  -4   8   7       50.48       56.12      8.19 o
  -3   8   7        0.00        3.45      2.90 o
  -2   8   7        1.08        3.09      2.83 o
  -1   8   7        0.55        5.97      5.39 o
   0   8   7        1.34        4.88      3.67 o
 -10   9   7       21.76        7.62      3.88 o
  -9   9   7        0.67       -1.27      3.26 o
  -8   9   7        1.58        6.67      4.14 o
  -7   9   7      153.74      152.81      9.36 o
  -6   9   7       30.19       30.18      4.49 o
  -5   9   7       62.48       76.70     10.69 o
  -4   9   7        0.61        0.29      3.23 o
  -3   9   7        0.43        2.33      2.97 o
  -2   9   7        0.53        3.63      3.77 o
  -8  10   7       83.81       89.62      7.77 o
  -7  10   7       22.61       28.12      4.64 o
  -6  10   7       59.15       70.56      6.81 o
  -5  10   7        0.00       -1.82      2.33 o
  -4  10   7       28.00       13.25      4.77 o
   1 -10   8       26.16       24.57      4.20 o
   2 -10   8        0.00       -1.08      2.09 o
  -2  -9   8        7.70       20.95      5.58 o
  -1  -9   8        2.18        1.69      2.02 o
   0  -9   8        7.20        6.68      2.77 o
   1  -9   8       58.60       54.28      5.69 o
   2  -9   8        4.84       12.91      3.30 o
   3  -9   8       33.53       40.70      4.93 o
   4  -9   8       66.36       57.04      8.75 o
  -4  -8   8        0.29       -6.75      4.50 o
  -3  -8   8        4.01        5.39      3.59 o
  -2  -8   8        3.31       -1.13      3.08 o
  -1  -8   8       13.93       16.96      3.18 o
   0  -8   8       10.27       11.56      2.32 o
   1  -8   8       33.53       31.91      3.38 o
   2  -8   8        0.92        3.43      1.80 o
   3  -8   8        4.21       13.10      4.55 o
   4  -8   8       68.90       78.12      9.81 o
   5  -8   8        1.43        7.29      4.10 o
  -5  -7   8        0.03        0.10      2.54 o
  -4  -7   8        5.47        5.22      4.08 o
  -3  -7   8        1.81        0.29      2.81 o
  -2  -7   8       20.80       20.55      5.68 o
  -1  -7   8       19.59       18.81      2.38 o
   0  -7   8        6.80       10.07      2.03 o
   1  -7   8      225.62      219.41      9.26 o
   2  -7   8       11.02        5.63      3.89 o
   3  -7   8       36.34       33.01      6.12 o
   4  -7   8       79.64       87.10     10.44 o
   5  -7   8       40.52       31.61      7.50 o
   6  -7   8       17.62       25.46      7.03 o
  -6  -6   8        6.85        7.13      3.90 o
  -5  -6   8        0.75        2.41      3.25 o
  -4  -6   8        1.44        1.98      3.35 o
  -3  -6   8        7.60        3.54      3.09 o
  -2  -6   8       14.49        7.91      2.12 o
  -1  -6   8      198.42      229.86      7.41 o
   0  -6   8        0.09        0.49      1.95 o
   1  -6   8      168.18      168.17      7.81 o
   2  -6   8        0.17        3.06      2.77 o
   3  -6   8       28.45       31.46      6.26 o
   4  -6   8       56.49       52.09      8.32 o
   5  -6   8       45.55       46.40      8.35 o
   6  -6   8        8.74       17.78      5.67 o
  -7  -5   8        0.18       -0.67      4.10 o
  -6  -5   8       17.10       14.47      5.38 o
  -5  -5   8       33.07       45.29      7.86 o
  -4  -5   8      243.71      246.85     16.31 o
  -3  -5   8        1.43        1.83      1.46 o
  -2  -5   8      296.13      286.07     11.59 o
  -1  -5   8      577.28      580.83     13.12 o
   0  -5   8       70.66       73.11      4.80 o
   1  -5   8      108.41      111.71      9.56 o
   2  -5   8       91.52       94.59      9.75 o
   3  -5   8      199.47      180.87     13.80 o
   4  -5   8       12.51       14.25      5.09 o
   5  -5   8       31.54       21.21      6.05 o
   6  -5   8       41.21       48.07      9.32 o
  -8  -4   8        8.12       14.81      5.18 o
  -7  -4   8        0.01       -1.15      3.06 o
  -6  -4   8       49.88       74.25      9.59 o
  -5  -4   8       28.51       43.39      7.40 o
  -4  -4   8        6.18       11.95      3.42 o
  -3  -4   8       65.61       71.21      4.96 o
  -2  -4   8     1108.51     1087.71     28.00 o
  -1  -4   8       55.68       50.33      3.64 o
   0  -4   8     1211.27     1186.12     31.05 o
   1  -4   8        8.73       16.96      4.48 o
   2  -4   8        4.72       16.34      4.75 o
   3  -4   8      484.47      488.76     22.81 o
   4  -4   8        7.08       13.20      5.00 o
   5  -4   8        2.14        3.99      5.42 o
   6  -4   8       57.29       59.38      9.93 o
  -9  -3   8       61.35       51.16      8.95 o
  -8  -3   8        7.92        2.28      2.70 o
  -7  -3   8       33.45       22.99      5.49 o
  -6  -3   8       22.44       22.64      9.39 o
  -5  -3   8      178.70      159.13      7.09 o
  -4  -3   8       13.45       21.54      4.65 o
  -3  -3   8      429.25      439.02     12.24 o
  -2  -3   8      366.82      372.18      8.45 o
  -1  -3   8       19.64       23.11      4.57 o
   0  -3   8      337.45      357.04      7.48 o
   1  -3   8      131.11      155.62     11.58 o
   2  -3   8       74.33       81.29      8.43 o
   3  -3   8        7.67        8.99      4.07 o
   4  -3   8        9.68        9.14      4.28 o
   5  -3   8       12.24        5.28      3.97 o
   6  -3   8      105.03       88.76     11.73 o
  -9  -2   8       30.63       39.34      7.95 o
  -8  -2   8       89.50       75.12     10.13 o
  -7  -2   8       34.65       28.29      5.47 o
  -6  -2   8        5.64        2.84      1.00 o
  -5  -2   8      157.06      146.11      7.07 o
  -4  -2   8      248.14      235.15      8.83 o
  -3  -2   8      355.06      353.98     19.90 o
  -2  -2   8      905.22      895.79     24.69 o
  -1  -2   8       60.50       54.73      3.59 o
   0  -2   8      164.51      153.57      5.55 o
   1  -2   8      115.33       96.74      9.43 o
   2  -2   8        0.34       -1.34      3.28 o
   3  -2   8       92.53       76.00      9.42 o
   4  -2   8       14.31       11.80      3.88 o
   5  -2   8       56.41       42.71      5.72 o
   6  -2   8       57.21       61.35     13.73 o
 -10  -1   8       18.65       10.88      4.23 o
  -9  -1   8        0.01        4.66      4.11 o
  -8  -1   8       32.96       19.71      3.13 o
  -7  -1   8      296.55      321.77      8.67 o
  -6  -1   8        1.06        0.35      1.62 o
  -5  -1   8      356.47      312.86     10.42 o
  -4  -1   8       14.65       22.49      3.81 o
  -3  -1   8      418.21      372.94     15.52 o
  -2  -1   8      550.37      603.16     20.54 o
  -1  -1   8        5.29       12.78      2.08 o
   0  -1   8       23.98       22.82      2.45 o
   1  -1   8      337.00      321.77     16.90 o
   2  -1   8       28.33       27.16      4.49 o
   3  -1   8       70.41       70.06      5.17 o
   4  -1   8       11.96       13.43      4.98 o
   5  -1   8      245.77      272.48     19.29 o
 -10   0   8        5.13        3.63      3.15 o
  -9   0   8        4.59        8.34      2.72 o
  -8   0   8      239.91      233.92      9.88 o
  -7   0   8      184.59      173.00      6.48 o
  -6   0   8       11.69       18.65      2.81 o
  -5   0   8      173.06      164.51      7.58 o
  -4   0   8      900.99      867.81     24.17 o
  -3   0   8      888.13      852.83     24.50 o
  -2   0   8      691.49      641.00     21.71 o
  -1   0   8      168.93      136.32      4.11 o
   0   0   8      980.90      925.01     28.53 o
   1   0   8      288.78      265.15     15.48 o
   2   0   8        3.72        2.02      1.94 o
   3   0   8      157.05      158.52      8.05 o
   4   0   8        0.10        4.89      2.31 o
   5   0   8       95.11       88.44     11.58 o
 -10   1   8        2.13        1.37      2.11 o
  -9   1   8       83.29       73.40      5.91 o
  -8   1   8      468.84      445.15     13.67 o
  -7   1   8      293.95      297.96     22.40 o
  -6   1   8       36.19       32.45      2.46 o
  -5   1   8      361.77      400.33     43.43 o
  -4   1   8       32.37       47.86      6.04 o
  -3   1   8        9.17        6.11      3.04 o
  -2   1   8       78.38       71.36      7.52 o
  -1   1   8       11.64       15.10      4.21 o
   0   1   8      127.88      141.12     11.16 o
   1   1   8       19.99       20.33      3.19 o
   2   1   8       22.02       26.36      6.93 o
   3   1   8       91.55      101.97      6.98 o
   4   1   8        5.57        6.72      2.49 o
   5   1   8       11.44       11.27      5.07 o
 -11   2   8        8.55        8.42      2.93 o
 -10   2   8       83.21       95.36     10.61 o
  -9   2   8       16.46       30.85      3.94 o
  -8   2   8      443.86      438.06     13.35 o
  -7   2   8      128.53      150.01      7.55 o
  -6   2   8       17.96       15.10      1.80 o
  -5   2   8     1209.90     1260.92     32.13 o
  -4   2   8      394.72      470.40     19.18 o
  -3   2   8       40.27       36.05      2.95 o
  -2   2   8        4.02       10.80      4.08 o
  -1   2   8      305.75      336.53     17.08 o
   0   2   8       95.13      114.12      6.74 o
   1   2   8       20.90       25.02      3.59 o
   2   2   8       82.27       70.73      5.87 o
   3   2   8        8.84       10.55      3.19 o
   4   2   8        0.74        0.46      2.07 o
 -11   3   8       23.12       25.97      6.07 o
 -10   3   8       62.58       52.46      5.12 o
  -9   3   8       91.46       76.79      5.77 o
  -8   3   8      884.06      955.92     17.97 o
  -7   3   8        0.62        2.38      1.79 o
  -6   3   8      466.67      435.61     19.31 o
  -5   3   8      279.11      248.14     14.47 o
  -4   3   8      208.49      196.02      8.18 o
  -3   3   8        2.75        1.11      1.63 o
  -2   3   8       32.89       39.09      5.92 o
  -1   3   8       11.50       16.99      4.04 o
   0   3   8       28.20       24.11      3.76 o
   1   3   8       14.21       18.40      4.12 o
   2   3   8       80.35       74.93      6.36 o
   3   3   8      106.00      134.25      8.82 o
 -11   4   8       61.66       44.61      8.12 o
 -10   4   8       77.62       64.64      9.10 o
  -9   4   8      164.00      160.40      8.01 o
  -8   4   8      103.87      117.36      5.66 o
  -7   4   8        4.91        5.51      3.34 o
  -6   4   8        0.01        2.24      3.39 o
  -5   4   8      378.64      376.31     18.40 o
  -4   4   8      293.84      283.63      8.82 o
  -3   4   8       50.76       65.36      7.90 o
  -2   4   8      702.59      673.32     24.93 o
  -1   4   8      580.11      577.43     16.27 o
   0   4   8       18.27       15.80      3.33 o
   1   4   8        1.88        2.28      1.97 o
   2   4   8       45.37       31.29      4.42 o
   3   4   8       39.32       68.61      6.75 o
 -11   5   8        3.71        8.83      5.21 o
 -10   5   8      286.15      288.64     18.77 o
  -9   5   8       29.00       35.28      6.98 o
  -8   5   8      127.59      106.62      5.28 o
  -7   5   8        1.98        4.94      1.71 o
  -6   5   8       18.95       15.18      5.26 o
  -5   5   8       13.43       19.25      2.92 o
  -4   5   8      251.03      232.96      8.87 o
  -3   5   8      214.66      224.62     14.72 o
  -2   5   8       36.93       41.91      6.75 o
  -1   5   8        2.63        3.13      2.21 o
   0   5   8      170.56      206.43     10.63 o
   1   5   8        0.36       -0.66      2.18 o
   2   5   8       67.09       61.98      7.96 o
 -11   6   8      112.49      145.54     14.12 o
 -10   6   8       20.18       18.99      5.83 o
  -9   6   8        2.93        0.98      3.13 o
  -8   6   8        2.45       10.30      3.57 o
  -7   6   8      246.52      231.92     15.85 o
  -6   6   8      225.33      199.20      8.95 o
  -5   6   8      124.65      108.97     12.17 o
  -4   6   8      228.03      234.16     11.71 o
  -3   6   8       58.36       47.42      7.16 o
  -2   6   8        9.92        8.67      3.69 o
  -1   6   8       56.77       51.93     11.19 o
   0   6   8        0.03       -0.08      2.07 o
   1   6   8       38.57       25.70      4.56 o
 -11   7   8       78.96       74.80     10.78 o
 -10   7   8       58.14       66.32      9.95 o
  -9   7   8        3.42        7.37      4.40 o
  -8   7   8        0.00       -0.59      3.24 o
  -7   7   8        0.11       -0.66      2.07 o
  -6   7   8        0.23        3.11      2.18 o
  -5   7   8       10.51       14.39      2.98 o
  -4   7   8      107.96      121.18      7.56 o
  -3   7   8        7.48        7.65      3.43 o
  -2   7   8       15.68       15.12      3.55 o
  -1   7   8       48.21       47.73      6.75 o
   0   7   8        9.02       12.77      3.64 o
 -10   8   8        1.81        4.89      3.90 o
  -9   8   8        0.03        2.05      3.14 o
  -8   8   8        5.45       11.28      4.63 o
  -7   8   8       18.24       24.87      3.96 o
  -6   8   8        8.68       11.56      4.57 o
  -5   8   8       10.90        9.28      2.73 o
  -4   8   8        3.55       -1.55      3.13 o
  -3   8   8      132.21      146.44     13.30 o
  -2   8   8        0.67        1.83      4.62 o
  -1   8   8        5.27        0.05      3.18 o
  -9   9   8       16.92       33.13      7.67 o
  -8   9   8       23.03       21.58      4.00 o
  -7   9   8        2.65        9.36      2.85 o
  -6   9   8        7.93        4.80      5.98 o
  -5   9   8        1.89        0.08      2.34 o
  -4   9   8        9.43       18.05      5.62 o
  -3   9   8        1.16        2.72      3.51 o
  -1  -9   9        0.54        5.51      3.87 o
   0  -9   9        0.30        0.64      2.38 o
   1  -9   9        0.41        2.35      1.96 o
   2  -9   9        7.49        7.77      4.42 o
   3  -9   9       13.98       10.37      2.68 o
  -3  -8   9       20.99       31.61      6.87 o
  -2  -8   9        2.10        3.06      2.84 o
  -1  -8   9        0.18        2.68      2.02 o
   0  -8   9        0.92        6.25      1.85 o
   1  -8   9        3.83        5.09      1.82 o
   2  -8   9       30.37       22.14      5.17 o
   3  -8   9        4.79       17.20      4.97 o
   4  -8   9       51.81       56.64      9.11 o
  -5  -7   9       23.09       28.07      7.13 o
  -4  -7   9        2.24        2.21      3.46 o
  -3  -7   9       15.48       23.54      5.87 o
  -2  -7   9        6.87        3.97      2.17 o
  -1  -7   9       26.78       28.80      3.34 o
   0  -7   9       41.12       54.45      4.18 o
   1  -7   9        0.36        6.95      4.05 o
   2  -7   9      119.85      121.38     11.04 o
   3  -7   9       12.98        6.61      3.34 o
   4  -7   9       53.76       59.15      8.99 o
  -6  -6   9       89.41       93.90     12.11 o
  -5  -6   9       45.90       42.99      7.77 o
  -4  -6   9       42.05       48.88      8.32 o
  -3  -6   9       27.06       35.15      7.02 o
  -2  -6   9        3.10        2.69      1.54 o
  -1  -6   9      139.15      115.44      6.02 o
   0  -6   9       27.13       32.33      6.58 o
   1  -6   9       18.20       28.88      6.03 o
   2  -6   9      244.12      262.77     16.46 o
   3  -6   9        8.16        9.68      4.03 o
   4  -6   9      105.91      130.31     13.27 o
   5  -6   9       16.46       16.99      6.26 o
  -7  -5   9       12.23       16.70      5.97 o
  -6  -5   9       12.57       21.35      6.18 o
  -5  -5   9       34.41       32.60      6.40 o
  -4  -5   9      114.54      112.76     11.36 o
  -3  -5   9       18.35       17.01      2.74 o
  -2  -5   9      159.75      132.38      5.45 o
  -1  -5   9        9.78        7.61      2.02 o
   0  -5   9      153.51      164.91     11.99 o
   1  -5   9       96.06       95.18      9.84 o
   2  -5   9      198.05      196.89     10.97 o
   3  -5   9        0.02       -1.25      3.13 o
   4  -5   9       51.16       54.07      8.42 o
   5  -5   9        3.91       10.19      5.63 o
  -8  -4   9       10.12       19.69      6.11 o
  -7  -4   9        0.20        1.96      2.88 o
  -6  -4   9       25.48       32.10      6.77 o
  -5  -4   9       95.07      100.22     10.96 o
  -4  -4   9        5.74       10.40      2.41 o
  -3  -4   9      263.59      243.89      6.93 o
  -2  -4   9        3.10        2.95      2.27 o
  -1  -4   9      650.10      604.78     21.92 o
   0  -4   9      319.81      323.29     16.84 o
   1  -4   9       80.93       79.70      9.12 o
   2  -4   9      292.15      297.99     17.90 o
   3  -4   9       54.29       51.66      6.63 o
   4  -4   9       77.33       91.17     11.20 o
   5  -4   9       22.61       24.44      6.61 o
  -8  -3   9       27.50       43.38      8.22 o
  -7  -3   9        5.55        6.10      4.41 o
  -6  -3   9        0.03       -0.79      1.24 o
  -5  -3   9       10.20       17.78      2.92 o
  -4  -3   9      158.34      143.97      7.36 o
  -3  -3   9        6.64       10.25      2.43 o
  -2  -3   9      217.68      224.46     12.80 o
  -1  -3   9     1064.81     1028.98     29.55 o
   0  -3   9      235.11      218.90     13.84 o
   1  -3   9      935.47      903.07     30.20 o
   2  -3   9      150.14      129.01     11.94 o
   3  -3   9       13.32       10.99      5.08 o
   4  -3   9       31.27       51.40      6.08 o
   5  -3   9       68.24       68.30      7.42 o
  -9  -2   9        8.01        3.74      3.81 o
  -8  -2   9      120.87      142.55     13.17 o
  -7  -2   9       10.43       11.78      2.42 o
  -6  -2   9       29.93       23.57      3.23 o
  -5  -2   9      123.38      122.37      6.88 o
  -4  -2   9      418.84      378.89     15.88 o
  -3  -2   9      521.22      563.12     20.00 o
  -2  -2   9      464.58      491.32     19.54 o
  -1  -2   9       82.70       58.84      4.72 o
   0  -2   9      198.20      208.22     13.81 o
   1  -2   9      314.96      363.10     18.85 o
   2  -2   9        9.79       10.41      4.55 o
   3  -2   9       57.98       63.85      8.88 o
   4  -2   9       40.47       43.05      8.32 o
   5  -2   9       25.92       35.33      7.93 o
 -10  -1   9        5.87        3.30      3.85 o
  -9  -1   9        0.06        3.78      3.48 o
  -8  -1   9       15.81       20.56      5.20 o
  -7  -1   9       60.14       46.40      3.53 o
  -6  -1   9      113.14      115.26      6.87 o
  -5  -1   9        6.29        9.11      2.92 o
  -4  -1   9       90.59       92.55      8.12 o
  -3  -1   9      298.70      317.26     15.40 o
  -2  -1   9      122.76      138.58     10.61 o
  -1  -1   9      192.53      226.53     13.96 o
   0  -1   9      124.71      113.59     11.05 o
   1  -1   9      338.05      316.62     18.13 o
   2  -1   9       20.77       24.09      6.01 o
   3  -1   9        3.77       11.52      4.32 o
   4  -1   9       63.93       56.48      9.12 o
   5  -1   9        5.24       15.27      5.80 o
 -10   0   9        2.45        2.01      2.97 o
  -9   0   9        0.13        2.92      1.80 o
  -8   0   9       24.55       36.46      4.16 o
  -7   0   9       35.93       52.15      4.86 o
  -6   0   9      697.40      721.48     19.05 o
  -5   0   9       16.76       25.59      4.63 o
  -4   0   9      689.67      632.87     21.99 o
  -3   0   9       73.78       80.40      8.17 o
  -2   0   9      265.36      242.96     14.27 o
  -1   0   9      260.94      259.17     26.55 o
   0   0   9        2.67       -2.38      2.91 o
   1   0   9        0.04        2.31      3.72 o
   2   0   9      229.47      215.97     10.36 o
   3   0   9       63.01       67.62      9.51 o
   4   0   9        2.00       -2.36      3.80 o
 -10   1   9       23.69       26.63      5.51 o
  -9   1   9        7.75        8.79      6.89 o
  -8   1   9        3.29        0.94      1.87 o
  -7   1   9       29.63       31.23      3.83 o
  -6   1   9      466.76      443.62     13.38 o
  -5   1   9      127.04      119.21      9.94 o
  -4   1   9      140.68      152.64     11.11 o
  -3   1   9     1487.83     1499.91     36.35 o
  -2   1   9       66.22       74.52      8.41 o
  -1   1   9      666.92      576.94     23.34 o
   0   1   9       71.19       44.03      7.19 o
   1   1   9       53.99       51.63      4.74 o
   2   1   9       16.45       21.64      3.52 o
   3   1   9      150.85      152.96      8.88 o
   4   1   9        0.34        4.75      3.88 o
 -11   2   9       10.24        9.48      2.90 o
 -10   2   9        5.12        5.77      2.46 o
  -9   2   9        2.84       15.30      3.11 o
  -8   2   9       92.66       79.32      6.46 o
  -7   2   9       46.02       46.06      4.55 o
  -6   2   9      785.82      795.89     26.66 o
  -5   2   9      190.25      199.48     12.99 o
  -4   2   9      241.93      274.17     15.46 o
  -3   2   9        4.63        0.95      3.10 o
  -2   2   9      211.02      203.89     13.64 o
  -1   2   9       67.74       77.03      8.79 o
   0   2   9        0.19        0.89      2.27 o
   1   2   9       57.59       62.06      5.59 o
   2   2   9        5.87        2.60      1.99 o
   3   2   9       47.75       58.55      5.86 o
 -11   3   9        8.95       10.66      4.85 o
 -10   3   9      133.72      130.01      9.04 o
  -9   3   9      246.17      252.00     10.69 o
  -8   3   9       13.17       12.60      2.59 o
  -7   3   9      308.08      322.99     11.49 o
  -6   3   9      141.36      147.56     11.88 o
  -5   3   9       50.67       52.65      7.32 o
  -4   3   9     1140.44     1102.24     32.41 o
  -3   3   9       14.80       19.16      2.20 o
  -2   3   9       98.86       78.73      9.16 o
  -1   3   9       13.45       19.50      5.27 o
   0   3   9       19.76       23.36      3.77 o
   1   3   9        6.14        4.76      2.03 o
   2   3   9       10.26       12.52      3.15 o
   3   3   9       25.06       29.19      6.33 o
 -11   4   9       31.85       38.92      7.63 o
 -10   4   9      210.46      222.59     16.29 o
  -9   4   9       35.96       16.22      3.01 o
  -8   4   9        0.22        0.79      2.48 o
  -7   4   9      952.99     1070.29     33.67 o
  -6   4   9       11.86       19.31      5.32 o
  -5   4   9      442.35      408.22     20.16 o
  -4   4   9      483.74      483.16     16.61 o
  -3   4   9       63.76       76.58      9.15 o
  -2   4   9      137.25      141.12     12.14 o
  -1   4   9       32.94       29.04      6.13 o
   0   4   9       12.76       17.34      5.41 o
   1   4   9        6.67        9.29      3.60 o
   2   4   9        1.26        0.59      2.10 o
 -11   5   9        0.00        2.88      4.38 o
 -10   5   9      185.60      152.87     13.93 o
  -9   5   9       61.94       51.58      8.31 o
  -8   5   9        2.03        1.03      1.47 o
  -7   5   9      334.85      320.73     18.69 o
  -6   5   9       48.17       49.03      7.74 o
  -5   5   9       38.51       46.40      5.70 o
  -4   5   9      242.65      246.76      9.26 o
  -3   5   9       24.57       21.21      5.78 o
  -2   5   9       13.60       16.40      5.35 o
  -1   5   9       81.90       76.61      6.73 o
   0   5   9       72.96       66.17      6.24 o
   1   5   9        7.80        8.83      3.63 o
 -11   6   9       18.59       15.34      6.08 o
 -10   6   9       42.82       53.74      8.86 o
  -9   6   9      135.80      144.41     13.58 o
  -8   6   9       43.33       41.06      7.49 o
  -7   6   9      190.26      205.12     15.58 o
  -6   6   9        3.12        1.44      1.75 o
  -5   6   9        3.11        3.01      1.63 o
  -4   6   9        0.94        4.44      5.78 o
  -3   6   9       53.17       54.42      8.26 o
  -2   6   9       36.96       34.12      6.87 o
  -1   6   9        3.08        5.04      4.88 o
   0   6   9        0.18        6.97      3.26 o
 -10   7   9      200.92      222.84     17.71 o
  -9   7   9        6.91        4.45      4.17 o
  -8   7   9        2.08        4.42      3.64 o
  -7   7   9        0.94       10.23      4.78 o
  -6   7   9       72.43       64.84      5.62 o
  -5   7   9       59.77       57.98      5.29 o
  -4   7   9        2.84        0.93      1.89 o
  -3   7   9       37.13       41.57      7.49 o
  -2   7   9        0.07       -6.69      4.46 o
  -1   7   9       18.20       21.28      4.24 o
  -9   8   9       77.52      116.21     12.97 o
  -8   8   9       11.17        4.82      3.35 o
  -7   8   9       26.05       32.77      4.95 o
  -6   8   9        0.28       -3.73      6.84 o
  -5   8   9        1.44       -0.62      1.99 o
  -4   8   9       16.44       15.39      3.06 o
  -3   8   9       10.93       12.63      5.06 o
  -8   9   9        8.85       10.56      4.54 o
  -7   9   9        0.25       -0.63      1.95 o
  -6   9   9       33.60       29.09      4.47 o
  -5   9   9        0.36       -0.24      3.07 o
  -2  -8  10        4.47        5.17      3.86 o
  -1  -8  10       51.39       47.34      8.20 o
   0  -8  10        5.22        6.74      3.49 o
   1  -8  10        0.86        4.48      3.21 o
   2  -8  10       34.10       27.54      6.27 o
  -4  -7  10        7.20        3.80      4.12 o
  -3  -7  10        1.69        3.72      4.03 o
  -2  -7  10       38.05       40.13      7.54 o
  -1  -7  10       77.80       74.18      6.18 o
   0  -7  10        0.01        2.06      1.99 o
   1  -7  10        0.32       -5.03      3.73 o
   2  -7  10       74.75       81.93     10.07 o
   3  -7  10        4.32       -5.77      4.36 o
  -5  -6  10       27.43       36.25      8.00 o
  -4  -6  10       52.74       54.39      8.73 o
  -3  -6  10       68.23       75.47      9.84 o
  -2  -6  10       33.00       33.74      4.25 o
  -1  -6  10      197.27      200.69     13.10 o
   0  -6  10       35.73       34.89      6.15 o
   1  -6  10        0.02       -1.02      2.59 o
   2  -6  10       43.73       51.65      8.35 o
   3  -6  10        1.30        2.68      2.21 o
   4  -6  10        1.18        2.40      4.55 o
  -6  -5  10        9.24       21.98      6.04 o
  -5  -5  10       25.82       26.94      6.47 o
  -4  -5  10      170.39      193.54     15.38 o
  -3  -5  10        0.00        2.87      2.06 o
  -2  -5  10      142.89      120.93      8.30 o
  -1  -5  10       13.37       15.72      4.21 o
   0  -5  10       37.47       39.52      6.57 o
   1  -5  10       59.42       84.22      9.81 o
   2  -5  10       21.80       28.38      6.75 o
   3  -5  10        0.61        2.99      3.79 o
   4  -5  10       25.80       31.59      5.05 o
  -7  -4  10       19.65       25.09      6.77 o
  -6  -4  10       43.33       33.60      7.44 o
  -5  -4  10        6.38        3.55      4.09 o
  -4  -4  10        0.80        0.53      1.44 o
  -3  -4  10        6.10        6.74      2.27 o
  -2  -4  10      100.84      101.22      9.19 o
  -1  -4  10        3.86        9.98      3.81 o
   0  -4  10       12.10       23.78      5.39 o
   1  -4  10       38.03       36.19      6.99 o
   2  -4  10        1.31        1.18      3.86 o
   3  -4  10       10.10        6.07      4.09 o
   4  -4  10      107.77       93.48     12.24 o
  -8  -3  10       35.94       33.34      7.44 o
  -7  -3  10       47.08       58.56      9.36 o
  -6  -3  10       17.81       14.64      4.97 o
  -5  -3  10      122.78      118.25      7.13 o
  -4  -3  10      123.51      127.28      7.39 o
  -3  -3  10        4.69        6.35      2.46 o
  -2  -3  10       21.75       27.37      4.74 o
  -1  -3  10       64.45       47.98      6.98 o
   0  -3  10      141.14      131.45     11.60 o
   1  -3  10        9.61       10.65      4.28 o
   2  -3  10       51.70       42.01      7.90 o
   3  -3  10        0.07       -0.99      3.21 o
   4  -3  10      106.94       91.77     11.79 o
  -9  -2  10       21.48       25.65      6.42 o
  -8  -2  10       91.17      111.36     12.00 o
  -7  -2  10       44.99       45.70      5.26 o
  -6  -2  10      208.30      193.96      9.21 o
  -5  -2  10        0.81        3.90      2.17 o
  -4  -2  10      789.00      823.88     25.55 o
  -3  -2  10      288.81      272.29     14.95 o
  -2  -2  10      135.86      111.32     10.12 o
  -1  -2  10       69.35       67.24      8.12 o
   0  -2  10       12.02       10.77      3.97 o
   1  -2  10        2.07        8.58      4.43 o
   2  -2  10       84.08       88.08     11.07 o
   3  -2  10       81.35       79.12     10.90 o
   4  -2  10        0.26       -2.10      3.65 o
  -9  -1  10       87.38       94.26     10.93 o
  -8  -1  10        2.51        7.04      2.37 o
  -7  -1  10       74.31       72.65      5.97 o
  -6  -1  10      323.36      317.32     11.92 o
  -5  -1  10       36.93       39.76      5.70 o
  -4  -1  10       33.17       24.18      4.71 o
  -3  -1  10      175.95      153.66     11.56 o
  -2  -1  10       77.17       94.56      9.47 o
  -1  -1  10      238.05      229.31     15.05 o
   0  -1  10      128.42      135.24     12.03 o
   1  -1  10        0.03        2.29      3.25 o
   2  -1  10       19.42       15.23      5.11 o
   3  -1  10      176.07      174.85     15.56 o
   4  -1  10        0.08        2.81      4.56 o
 -10   0  10       52.68       62.36      9.13 o
  -9   0  10       27.84       30.73      6.44 o
  -8   0  10        2.54        0.69      1.43 o
  -7   0  10        2.32        8.61      2.68 o
  -6   0  10      286.25      256.29     10.74 o
  -5   0  10      432.68      392.26     18.22 o
  -4   0  10      177.03      177.39     12.38 o
  -3   0  10       63.14       61.54      7.63 o
  -2   0  10        1.87        7.43      4.50 o
  -1   0  10        0.71       10.36      4.73 o
   0   0  10        1.07        3.70      4.06 o
   1   0  10        0.09        3.63      3.71 o
   2   0  10       29.34       33.28      6.84 o
   3   0  10      112.55      115.19     12.83 o
 -10   1  10       70.68       69.53      8.99 o
  -9   1  10       40.58       41.83      4.76 o
  -8   1  10        6.30        7.00      2.44 o
  -7   1  10      245.93      267.10     11.16 o
  -6   1  10        0.84        3.15      2.71 o
  -5   1  10      144.48      117.31     10.23 o
  -4   1  10      309.69      333.68     17.43 o
  -3   1  10       28.75       15.80      4.13 o
  -2   1  10       14.11        8.67      4.48 o
  -1   1  10      121.82      127.25     11.79 o
   0   1  10       10.38        9.51      4.53 o
   1   1  10       10.44       13.16      5.21 o
   2   1  10       85.30       91.42      7.08 o
   3   1  10      101.15       91.75     11.41 o
 -10   2  10      157.60      171.94      9.59 o
  -9   2  10        3.47        1.39      2.17 o
  -8   2  10        0.05       -2.23      1.55 o
  -7   2  10      241.06      246.32     10.66 o
  -6   2  10        0.25       -2.32      2.68 o
  -5   2  10       48.79       48.48      7.00 o
  -4   2  10       50.65       40.12      6.66 o
  -3   2  10        0.12        2.06      3.62 o
  -2   2  10      145.04      209.67     14.68 o
  -1   2  10      193.32      182.88     14.12 o
   0   2  10       56.85       51.74      8.32 o
   1   2  10       25.04       30.75      4.17 o
   2   2  10        9.93       19.28      5.93 o
 -10   3  10       74.48       87.54      6.73 o
  -9   3  10       68.27       51.26      4.33 o
  -8   3  10       14.14       23.19      5.14 o
  -7   3  10      115.22      128.01     11.85 o
  -6   3  10      132.22      146.56     12.35 o
  -5   3  10        1.13        6.33      3.71 o
  -4   3  10       22.71       28.72      5.56 o
  -3   3  10       13.59       27.89      6.04 o
  -2   3  10        0.07        0.84      2.72 o
  -1   3  10      192.33      185.44     14.74 o
   0   3  10       26.40       44.13      7.98 o
   1   3  10      112.07      109.66      8.07 o
   2   3  10       28.42       31.06      4.79 o
 -10   4  10      142.19      140.77     13.44 o
  -9   4  10       78.88       97.44      5.78 o
  -8   4  10       93.21       91.24      6.45 o
  -7   4  10      314.87      276.59     17.72 o
  -6   4  10        2.86       -1.55      2.29 o
  -5   4  10       27.38       22.21      5.22 o
  -4   4  10        0.47        1.62      3.39 o
  -3   4  10      107.97       99.26     10.89 o
  -2   4  10       31.09       45.86      7.87 o
  -1   4  10        0.60       -2.06      3.18 o
   0   4  10       27.68       33.41     12.69 o
   1   4  10       62.76       76.27     12.91 o
 -10   5  10      253.99      231.40     17.45 o
  -9   5  10      153.70      161.13     12.67 o
  -8   5  10       41.25       59.56      8.26 o
  -7   5  10       34.68       18.66      5.40 o
  -6   5  10       26.62       22.76      5.44 o
  -5   5  10        0.23        8.50      4.55 o
  -4   5  10       12.17        5.04      3.73 o
  -3   5  10       22.89       32.62      6.71 o
  -2   5  10      209.16      216.64     16.30 o
  -1   5  10       19.58       27.48      6.31 o
   0   5  10        8.88        2.57      2.30 o
 -10   6  10       40.56       43.46      8.24 o
  -9   6  10       70.02       65.65      6.82 o
  -8   6  10        0.25        1.75      3.01 o
  -7   6  10        3.57        5.25      3.07 o
  -6   6  10        2.23        2.11      2.82 o
  -5   6  10        2.92        2.31      2.97 o
  -4   6  10      121.90      174.05     14.81 o
  -3   6  10        1.17        8.87      4.68 o
  -2   6  10      108.76       86.94     10.96 o
  -1   6  10        1.38       10.84      5.30 o
 -10   7  10       64.13       58.78      9.71 o
  -9   7  10        0.00       -2.27      2.15 o
  -8   7  10        7.45        8.07      4.37 o
  -7   7  10       55.20       50.37      8.32 o
  -6   7  10        5.94        4.90      4.23 o
  -5   7  10       89.17       79.29     10.47 o
  -4   7  10        2.32        0.86      3.76 o
  -3   7  10        0.02       -1.12      3.94 o
  -8   8  10       19.66       30.81      7.19 o
  -7   8  10        1.99       -5.29      4.30 o
  -6   8  10       16.34       20.65      6.43 o
  -5   8  10       89.19      111.65     12.62 o
  -4   8  10        0.95       -5.64      3.82 o
  -3  -7  11        4.54        2.91      3.06 o
  -2  -7  11        7.23        9.68      4.66 o
  -1  -7  11        1.45        6.75      2.77 o
   0  -7  11       25.66       23.95      6.00 o
   1  -7  11       60.41       55.43      8.45 o
  -5  -6  11        2.21        4.46      3.73 o
  -4  -6  11        0.01        0.35      3.42 o
  -3  -6  11        6.85        5.97      3.88 o
  -2  -6  11        0.01        5.30      2.59 o
  -1  -6  11        0.02       -1.53      2.86 o
   0  -6  11       57.68       66.84      9.13 o
   1  -6  11       10.78       12.92      5.47 o
   2  -6  11       22.28       17.07      5.87 o
  -6  -5  11       54.39       55.19      9.76 o
  -5  -5  11        1.96        2.59      2.82 o
  -4  -5  11       62.71       66.76      9.94 o
  -3  -5  11        9.43        8.71      2.65 o
  -2  -5  11       74.22       93.85      9.49 o
  -1  -5  11       15.77        9.94      4.12 o
   0  -5  11      165.55      161.99     13.44 o
   1  -5  11       20.39       25.95      6.44 o
   2  -5  11       55.01       58.16      9.19 o
   3  -5  11       24.80       21.82      7.22 o
  -7  -4  11       11.65       26.14      6.35 o
  -6  -4  11       14.39       12.27      5.15 o
  -5  -4  11       16.57       15.23      4.70 o
  -4  -4  11       20.82       21.34      3.72 o
  -3  -4  11       72.55       69.13      7.82 o
  -2  -4  11       18.74       22.81      5.54 o
  -1  -4  11       11.87       12.37      4.06 o
   0  -4  11       47.32       62.14      8.74 o
   1  -4  11       25.44       26.97      6.25 o
   2  -4  11       58.51       69.64     10.04 o
   3  -4  11       89.00      105.67     12.70 o
  -8  -3  11       20.41        9.45      4.50 o
  -7  -3  11       11.77       13.70      5.25 o
  -6  -3  11        2.11        2.61      2.95 o
  -5  -3  11       65.67       48.54      4.96 o
  -4  -3  11        1.08        0.38      2.41 o
  -3  -3  11       19.82       20.08      4.98 o
  -2  -3  11      164.28      176.41     13.13 o
  -1  -3  11       61.66       71.06      8.88 o
   0  -3  11       74.25       85.52      9.92 o
   1  -3  11       11.33        5.34      3.32 o
   2  -3  11        2.42        1.79      3.76 o
   3  -3  11      106.70      106.67     12.85 o
  -8  -2  11       41.39       39.95      7.88 o
  -7  -2  11        3.61        2.37      1.68 o
  -6  -2  11       90.34       89.09      9.81 o
  -5  -2  11        0.80        0.88      2.19 o
  -4  -2  11       93.32       82.90      8.68 o
  -3  -2  11      182.91      187.01     13.24 o
  -2  -2  11      256.97      263.33     16.33 o
  -1  -2  11       13.65        7.09      3.52 o
   0  -2  11      180.86      177.80     14.56 o
   1  -2  11        0.95        1.02      3.32 o
   2  -2  11        0.16       -0.45      3.46 o
   3  -2  11      142.36      131.43     14.04 o
  -9  -1  11       19.72       17.48      5.78 o
  -8  -1  11       19.66       15.61      3.16 o
  -7  -1  11       10.01        4.20      2.07 o
  -6  -1  11       84.52       68.29      6.88 o
  -5  -1  11      125.49      108.04      9.94 o
  -4  -1  11       25.34       45.22      6.82 o
  -3  -1  11      649.40      677.63     26.00 o
  -2  -1  11      279.52      237.46     15.76 o
  -1  -1  11        4.33        8.71      4.20 o
   0  -1  11      173.78      174.98     14.49 o
   1  -1  11        1.90        3.36      3.87 o
   2  -1  11        3.21        6.72      4.23 o
   3  -1  11       47.89       62.15      9.87 o
  -9   0  11        1.56        1.78      3.33 o
  -8   0  11      111.52      114.24     10.14 o
  -7   0  11       65.26       61.61      5.61 o
  -6   0  11       19.46       11.96      6.01 o
  -5   0  11      223.80      202.66     14.07 o
  -4   0  11        7.37        2.27      2.98 o
  -3   0  11      459.15      434.04     21.07 o
  -2   0  11       86.81       87.87      9.83 o
  -1   0  11       27.34       23.52      6.10 o
   0   0  11      254.12      303.91     19.26 o
   1   0  11        0.14       -2.09      4.31 o
   2   0  11        0.95       -0.38      3.87 o
 -10   1  11        5.35        7.52      3.65 o
  -9   1  11        8.75       10.98      2.41 o
  -8   1  11      117.75      109.75      9.26 o
  -7   1  11       10.85       10.69      3.10 o
  -6   1  11       10.23       23.58      5.59 o
  -5   1  11       83.75       61.72      8.38 o
  -4   1  11       87.84       71.63      8.72 o
  -3   1  11      512.40      445.45     21.87 o
  -2   1  11        0.12        1.20      2.57 o
  -1   1  11       11.85       12.06      4.31 o
   0   1  11        6.90       13.90      5.27 o
   1   1  11       23.61       25.68      6.62 o
   2   1  11        8.35       10.11      5.16 o
 -10   2  11       90.49       92.55      7.46 o
  -9   2  11       28.91       23.41      3.10 o
  -8   2  11      156.24      170.47      9.43 o
  -7   2  11       18.13       10.50      2.82 o
  -6   2  11      257.56      263.46     16.84 o
  -5   2  11       31.71       28.16      5.72 o
  -4   2  11       67.31       61.50      8.17 o
  -3   2  11      277.17      274.79     17.53 o
  -2   2  11        4.16       -0.45      2.56 o
  -1   2  11       65.03       62.97      9.30 o
   0   2  11       38.22       39.88      7.85 o
   1   2  11       43.51       27.30      7.29 o
 -10   3  11       36.64       26.61      4.10 o
  -9   3  11      144.17      159.07      9.14 o
  -8   3  11      106.49       93.01      7.04 o
  -7   3  11       20.22       12.32      4.81 o
  -6   3  11       93.81       98.29     10.88 o
  -5   3  11       74.26       83.79     10.06 o
  -4   3  11       30.64       34.10      6.47 o
  -3   3  11       48.04       51.56      8.21 o
  -2   3  11       23.57       19.07      5.34 o
  -1   3  11       33.01       18.84      5.16 o
   0   3  11       12.82       21.70      6.55 o
 -10   4  11        0.08        3.65      4.13 o
  -9   4  11       49.69       68.71      6.16 o
  -8   4  11      157.40      147.66     21.46 o
  -7   4  11        0.00        1.14      3.14 o
  -6   4  11      150.12      150.34     13.56 o
  -5   4  11       29.28       30.92      6.71 o
  -4   4  11       79.78       54.48      8.37 o
  -3   4  11       10.30        6.65      4.15 o
  -2   4  11       94.60      106.63     11.79 o
  -1   4  11       13.59       32.40      7.26 o
   0   4  11        1.25        1.61      3.74 o
 -10   5  11        2.92        1.20      3.36 o
  -9   5  11      143.24      125.66     12.99 o
  -8   5  11       27.02       32.80      7.39 o
  -7   5  11        2.02       -1.11      3.45 o
  -6   5  11      120.50      119.23     12.49 o
  -5   5  11      152.32      152.91     14.01 o
  -4   5  11       40.82       38.08      7.57 o
  -3   5  11        3.79       10.13      4.46 o
  -2   5  11        8.04        3.82      4.50 o
  -1   5  11        9.43       15.16      5.04 o
  -9   6  11      111.10      104.63     12.22 o
  -8   6  11      115.71      109.13     12.37 o
  -7   6  11       69.07       70.73     10.01 o
  -6   6  11        4.03       -4.37      3.77 o
  -5   6  11       62.72       68.55      9.87 o
  -4   6  11        2.28        0.92      4.03 o
  -3   6  11        4.67       11.00      5.49 o
  -8   7  11       21.90       24.13      6.74 o
  -7   7  11        0.40        3.72      4.40 o
  -6   7  11       10.10       31.44      7.24 o
  -5   7  11       18.21       17.86      5.44 o
  -4   7  11        0.24       14.11      6.00 o
  -3  -6  12       59.43       63.28      9.96 o
  -2  -6  12        0.92        2.24      2.48 o
  -1  -6  12       12.12        8.79      4.01 o
   0  -6  12        0.02        3.85      3.53 o
  -5  -5  12        0.43        5.95      4.49 o
  -4  -5  12      111.72      110.12     12.73 o
  -3  -5  12       34.13       57.66      8.60 o
  -2  -5  12        3.01        7.01      3.90 o
  -1  -5  12       27.92       41.47      7.15 o
   0  -5  12        0.78       -1.39      3.12 o
   1  -5  12       11.13       31.40      7.42 o
  -6  -4  12      197.64      226.82     18.26 o
  -5  -4  12        5.52        4.60      3.26 o
  -4  -4  12      137.57      150.30     17.27 o
  -3  -4  12       76.10       72.06      8.48 o
  -2  -4  12        2.99        2.05      2.98 o
  -1  -4  12        2.39        8.68      3.74 o
   0  -4  12        1.16       -1.85      3.52 o
   1  -4  12        7.30        7.11      4.31 o
  -7  -3  12        1.36        2.02      3.98 o
  -6  -3  12      144.63      134.12     13.62 o
  -5  -3  12        3.39        3.67      2.93 o
  -4  -3  12       57.24       45.33      6.79 o
  -3  -3  12       58.17       85.01      9.64 o
  -2  -3  12        0.59       10.70      5.29 o
  -1  -3  12        4.27       -0.63      3.03 o
   0  -3  12        0.00        0.69      3.22 o
   1  -3  12        1.89        5.65      3.57 o
   2  -3  12       65.37       74.06     10.53 o
  -8  -2  12       65.36       65.71     10.07 o
  -7  -2  12       45.06       54.75      9.03 o
  -6  -2  12      167.75      186.69     10.11 o
  -5  -2  12       13.84       18.45      4.27 o
  -4  -2  12       57.76       49.84      7.43 o
  -3  -2  12       64.11       65.28      8.78 o
  -2  -2  12        1.01        1.81      3.05 o
  -1  -2  12       62.97       69.59      9.48 o
   0  -2  12        0.25        0.09      3.44 o
   1  -2  12       32.29       41.60      8.22 o
  -8  -1  12      110.16      107.85     12.30 o
  -7  -1  12      141.77      162.20      9.47 o
  -6  -1  12      121.62      113.83      7.94 o
  -5  -1  12       18.15       13.82      4.45 o
  -4  -1  12       19.84       12.21      4.21 o
  -3  -1  12       40.50       45.70      7.63 o
  -2  -1  12        2.73        8.12      4.46 o
  -1  -1  12       61.45       49.30      8.39 o
   0  -1  12        8.92        4.71      4.36 o
   1  -1  12      115.36      107.35     12.67 o
  -9   0  12       86.07      103.52      7.87 o
  -8   0  12       26.07       21.11      3.74 o
  -7   0  12       33.51       27.01      4.09 o
  -6   0  12        0.11       -0.06      3.10 o
  -5   0  12        6.14       11.61      4.00 o
  -4   0  12        0.18        0.89      2.85 o
  -3   0  12       34.60       48.33      7.83 o
  -2   0  12       10.14       25.42      6.73 o
  -1   0  12       46.26       43.38      8.14 o
   0   0  12       84.63       83.44     10.84 o
   1   0  12      163.34      202.19     17.23 o
  -9   1  12       79.19       92.05      8.32 o
  -8   1  12       11.82       13.86      3.13 o
  -7   1  12       52.96       62.83      6.12 o
  -6   1  12       12.76       12.20      4.33 o
  -5   1  12        9.64       14.48      5.43 o
  -4   1  12       45.99       45.96      7.60 o
  -3   1  12       84.33       98.20     11.04 o
  -2   1  12      129.67      119.05     12.30 o
  -1   1  12        9.13       11.23      5.48 o
   0   1  12       71.41       71.66     10.36 o
  -9   2  12       51.59       47.57      5.50 o
  -8   2  12        5.58        7.56      3.20 o
  -7   2  12       29.66       38.83      7.24 o
  -6   2  12        6.51        1.65      3.51 o
  -5   2  12        4.82        7.78      4.22 o
  -4   2  12        0.04        5.37      4.14 o
  -3   2  12      107.06      108.26     11.98 o
  -2   2  12      100.16      106.19     11.92 o
  -1   2  12       23.90       25.34      6.77 o
   0   2  12        7.39       14.32      5.47 o
  -9   3  12      156.97      168.05     15.23 o
  -8   3  12        0.87        2.70      5.28 o
  -7   3  12       40.02       39.24      7.52 o
  -6   3  12       30.99       43.68      8.27 o
  -5   3  12       92.11      109.78     11.84 o
  -4   3  12        0.36        3.82      3.58 o
  -3   3  12       37.21       47.71      8.59 o
  -2   3  12       12.63        5.50      4.06 o
  -1   3  12       55.17       79.44     10.80 o
  -9   4  12       10.62        5.11      3.50 o
  -8   4  12       12.37       16.72      4.58 o
  -7   4  12        6.80        2.14      3.18 o
  -6   4  12       11.55       16.71      5.80 o
  -5   4  12       33.90       32.32      7.32 o
  -4   4  12      100.59      138.35     13.86 o
  -3   4  12        5.20        5.31      4.60 o
  -2   4  12       15.53       17.44      5.80 o
  -9   5  12        0.13        3.30      3.69 o
  -8   5  12        0.18        3.31      4.02 o
  -7   5  12       19.14       19.16      5.51 o
  -6   5  12       29.52       39.28      8.03 o
  -5   5  12       88.64      124.94     13.30 o
  -4   5  12      165.19      156.59     15.13 o
  -3   5  12        0.12       -3.01      3.50 o
  -8   6  12        0.01       -0.22      3.54 o
  -7   6  12       14.89        6.23      4.61 o
  -6   6  12       14.10       24.35      6.82 o
  -5   6  12        8.97       12.56      5.83 o
  -2  -5  13       35.77       38.31      7.36 o
  -5  -4  13        9.00        8.77      4.31 o
  -4  -4  13       14.09        9.88      2.99 o
  -3  -4  13       38.66       30.83      6.14 o
  -2  -4  13       87.23      112.94     12.08 o
  -1  -4  13       35.39       37.97      7.52 o
  -6  -3  13       26.41       18.85      6.31 o
  -5  -3  13       24.56       30.42      4.76 o
  -4  -3  13       26.43       26.79      5.86 o
  -3  -3  13       41.85       43.43      7.28 o
  -2  -3  13      108.67      127.09     12.69 o
  -1  -3  13       17.11       11.54      5.15 o
   0  -3  13       17.55       19.49      6.09 o
  -7  -2  13       14.15       15.12      5.59 o
  -6  -2  13        2.26        6.56      2.92 o
  -5  -2  13       65.89       68.85      8.95 o
  -4  -2  13       92.23       91.22     10.51 o
  -3  -2  13       12.64        4.85      3.62 o
  -2  -2  13       90.64       89.02     10.88 o
  -1  -2  13       10.54       12.91      5.02 o
   0  -2  13        0.04        3.45      4.78 o
  -7  -1  13       25.75       24.42      4.12 o
  -6  -1  13        2.38        5.87      2.50 o
  -5  -1  13      116.01      108.87     11.30 o
  -4  -1  13      136.91      133.49     12.92 o
  -3  -1  13        0.04        0.98      3.01 o
  -2  -1  13      234.63      264.10     18.75 o
  -1  -1  13        0.01        3.00      5.06 o
   0  -1  13        0.78       -0.46      3.53 o
  -8   0  13       30.43       36.94      5.19 o
  -7   0  13       30.88       30.93      8.13 o
  -6   0  13        0.92       -0.44      2.85 o
  -5   0  13      199.76      199.82     15.59 o
  -4   0  13       18.67       19.17      5.45 o
  -3   0  13        0.33        6.36      4.06 o
  -2   0  13      124.42      122.07     13.19 o
  -1   0  13        1.88       11.72      5.36 o
  -8   1  13       32.91       36.11      5.21 o
  -7   1  13        0.18        0.37      3.71 o
  -6   1  13        2.76       10.33      4.56 o
  -5   1  13      182.82      242.56     17.53 o
  -4   1  13       26.74       27.96      6.57 o
  -3   1  13        9.01        8.22      4.00 o
  -2   1  13        0.54        1.38      3.68 o
  -1   1  13        6.88        4.80      4.16 o
  -8   2  13       78.37       87.24      7.42 o
  -7   2  13       39.72       43.15      8.03 o
  -6   2  13        0.57        2.13      3.40 o
  -5   2  13      233.46      229.11     17.50 o
  -4   2  13       38.61       42.95      8.31 o
  -3   2  13        6.45       12.69      4.95 o
  -2   2  13        1.34       -1.74      3.13 o
  -8   3  13       55.15       60.31      6.33 o
  -7   3  13       33.87       49.15      8.78 o
  -6   3  13        4.70        3.86      3.37 o
  -5   3  13      165.99      171.56     15.72 o
  -4   3  13       47.24       63.82      9.99 o
  -3   3  13       33.93       35.52      7.90 o
  -8   4  13       74.45       79.79     11.24 o
  -7   4  13       18.74       20.07      6.28 o
  -6   4  13       82.35       93.52     11.85 o
  -5   4  13       19.27       25.41      6.92 o
  -4   4  13       20.48       23.20      6.50 o
  -4  -2  14        0.59       -2.70      3.45 o
  -3  -2  14       37.42       42.30      7.73 o
  -5  -1  14        0.35        4.99      4.28 o
  -4  -1  14        8.70       23.51      6.05 o
  -3  -1  14       58.13       38.50      7.68 o
  -6   0  14       10.00        7.15      4.37 o
  -5   0  14        0.59        2.70      3.50 o
  -4   0  14       28.14       40.67      7.89 o
  -3   0  14       70.02       63.65      9.68 o
  -6   1  14        9.43        8.54      4.80 o
  -5   1  14        1.59        3.11      3.25 o
  -4   1  14       51.26       50.56      8.78 o
  -6   2  14        1.34        5.62      3.95 o
  -5   2  14        1.14       10.72      4.75 o
 
